# Supplementary material for: A catalog of microbial genes from the bovine rumen unveils a specialized and diverse biomass-degrading environment
Source: Gigascience. 2020 May 30;9(6):giaa057. doi: 10.1093/gigascience/giaa057 (PMC7260996; doi:10.1093/gigascience/giaa057)
Supplement: giaa057_Supplemental_Files [file giaa057_supplemental_files.zip]

Archive with 12 entries (12 files):
- Suppl_Figures & tables_GigaSci_rev3_April2020_clean.docx
- Suppl_Table_10_DA_CAZy.xlsx
- Suppl_Table_11_DA_KO.xlsx
- Suppl_Table_12_DA_Genus_MAG.xlsx
- Suppl_Table_14_Assessment_of_324_MAGs.xlsx
- Suppl_Table_15_rumen-pig-mice_MAG_annotation.xlsx
- Suppl_Table_16_Hungate_genomes.xlsx
- Suppl_Table_3_comparison_genomes.xlsx
- Suppl_Table_4_10+77samples_rev.xlsx
- Suppl_Table_5_catalogs_rumen_pig_mouse.xlsx
- Suppl_Table_7_CAZy-counts_human_rumen_mouse_pig_catalogs.xlsx
- Suppl_Table_8_DA_Fibrobacter_CAZy.xlsx
