# Supplementary material for: A catalog of microbial genes from the bovine rumen unveils a specialized and diverse biomass-degrading environment
Source: Gigascience. 2020 May 30;9(6):giaa057. doi: 10.1093/gigascience/giaa057 (PMC7260996; doi:10.1093/gigascience/giaa057)
Supplement: giaa057_Supplemental_Files [file giaa057_supplemental_files.zip › Suppl_Table_3_comparison_genomes.xlsx]

## Sheet: Hungate 1000
The MUMi value between Rumen MAG and Hungate1000 genomes			The taxonomic annotation results of 324 MAGs of Rumen using for Carma against NR database at genus level.
Rumen MAG	MUMi value1	Hungate1000_Annotation	Genus
RumenMAG237	0.981722	Ruminococcus_bromii_YE282.assembly	Prevotella
RumenMAG034	0.968322	Ruminobacter_sp._RM87.assembly	Ruminococcus
RumenMAG304	0.955869	Ruminococcaceae_bacterium_YAD3003.assembly	Eubacterium
RumenMAG219	0.952321	Prevotellaceae_bacterium_HUN156_no.gff.data.assembly	Butyrivibrio
RumenMAG321	0.952058	Ruminococcus_flavefaciens_MC2020_no.gff.data.assembly	Prevotella
RumenMAG163	0.948935	Butyrivibrio_sp._LB2008.assembly	Ruminococcus
RumenMAG002	0.940422	Prevotella bryantii* DSM 11371	Butyrivibrio
RumenMAG018	0.938943	Prevotella_ruminicola_AR32_no.gff.data.assembly	Prevotella
RumenMAG159	0.93489	Ruminococcus_flavefaciens_YAD2003.assembly	Prevotella
RumenMAG136	0.928699	Butyrivibrio_hungatei_XBD2006.assembly	Ruminococcus
RumenMAG109	0.92166	Sharpea_azabuensis_KH2P10.assembly	Butyrivibrio
RumenMAG133	0.920373	Ruminococcus_flavefaciens_SAb67.assembly	Clostridium
RumenMAG305	0.916846	Prevotella_sp._BP1-145.assembly	Ruminococcus
RumenMAG049	0.910269	Bacteroidales_bacterium_WCE2008_no.gff.data.assembly	Prevotella
RumenMAG030	0.904964	Pseudobutyrivibrio_sp._NOR37_no.gff.data.assembly	Bacteroides
RumenMAG139	0.904186	Prevotella_sp._TC2-24_no.gff.data.assembly	Butyrivibrio
RumenMAG308	0.899807	Prevotella_sp._TC2-24_no.gff.data.assembly	Prevotella
RumenMAG183	0.897316	Ruminococcus_sp._NK3A76_no.gff.data.assembly	Prevotella
RumenMAG220	0.887579	Eubacterium_sp._AB3007_no.gff.data.assembly	Ruminococcus
RumenMAG277	0.886954	Prevotellaceae_bacterium_MN60.assembly	Clostridium
RumenMAG259	0.883681	Eubacterium cellulosolvens 6	Prevotella
RumenMAG066	0.874903	Prevotella ruminicola ATCC 19189	Butyrivibrio
RumenMAG056	0.79877	Lachnospiraceae_bacterium_NC2008.assembly	Prevotella
RumenMAG057	0.744988	Succiniclasticum_ruminis_DSM11005.assembly	Butyrivibrio
RumenMAG303	0.436082	Ruminococcaceae_bacterium_KHP2_no.gff.data.assembly	Acidaminococcus
RumenMAG322	0.364078	Ruminococcus_sp._FC2018.assembly	Ruminococcus
RumenMAG062	0.29245	Fibrobacter_succinogenes_HM2_no.gff.data.assembly	Ruminococcus
RumenMAG267	0.265673	Prevotella_ruminicola_KHT3.assembly	Fibrobacter
RumenMAG147	0.255881	Clostridiales_bacterium_R-7.assembly	Prevotella
RumenMAG246	0.252132	Ruminococcaceae_bacterium_AE2021_no.gff.data.assembly	Butyrivibrio
RumenMAG282	0.24385	Clostridium_beijerinckii_HUN142.assembly	Ruminococcus
RumenMAG032	0.240879	Prevotella_ruminicola_KHT3.assembly	Clostridium
RumenMAG211	0.239029	Lachnospiraceae_bacterium_AC2028_no.gff.data.assembly	Prevotella
RumenMAG324	0.223007	Fibrobacter_succinogenes_HM2_no.gff.data.assembly	Butyrivibrio
RumenMAG053	0.219562	Lachnospiraceae_bacterium_AC2031_no.gff.data.assembly	Fibrobacter
RumenMAG232	0.219416	Clostridium_beijerinckii_HUN142.assembly	Coprococcus
RumenMAG085	0.218878	Ruminococcus_flavefaciens_SAb67.assembly	Ruminococcus
RumenMAG044	0.213736	Ruminococcaceae_bacterium_R-25_no.gff.data.assembly	Ruminococcus
RumenMAG029	0.213466	Butyrivibrio_sp._INlla21.assembly	Clostridium
RumenMAG236	0.204312	Clostridium_beijerinckii_HUN142.assembly	Butyrivibrio
RumenMAG274	0.192645	Clostridium_beijerinckii_HUN142.assembly	Clostridium
RumenMAG155	0.191427	Ruminococcaceae_bacterium_P7.assembly	Clostridium
RumenMAG143	0.187012	Ruminococcaceae_bacterium_R-25_no.gff.data.assembly	Ruminococcus
RumenMAG251	0.168669	Clostridium_beijerinckii_HUN142.assembly	Clostridium
RumenMAG036	0.163555	Ruminococcaceae_bacterium_YAD3003.assembly	Butyrivibrio
RumenMAG119	0.159033	Ruminococcus_flavefaciens_MC2020_no.gff.data.assembly	Butyrivibrio
RumenMAG175	0.153041	Acinetobacter sp. HR7	Ruminococcus
RumenMAG017	0.151705	Prevotella_sp._NE3005.assembly	Acinetobacter
RumenMAG244	0.151037	Prevotella_sp._TF2-5.assembly	Prevotella
RumenMAG269	0.14227	Clostridium_beijerinckii_HUN142.assembly	Prevotella
RumenMAG199	0.13492	Prevotella_sp._TC2-28.assembly	Clostridium
RumenMAG107	0.134038	Ruminococcaceae_bacterium_R-25_no.gff.data.assembly	Prevotella
RumenMAG091	0.127885	Prevotella_sp._NE3005.assembly	Butyrivibrio
RumenMAG115	0.125371	Clostridiales_bacterium_NK3B98.assembly	Prevotella
RumenMAG059	0.12486	Prevotella_sp._TC2-28.assembly	Clostridium
RumenMAG138	0.124566	Prevotella_sp._NE3005.assembly	Prevotella
RumenMAG256	0.124046	Ruminococcus_flavefaciens_AE3010_no.gff.data.assembly	Prevotella
RumenMAG076	0.119243	Prevotella_sp._BP1-145.assembly	Ruminococcus
RumenMAG223	0.118737	Prauserella rugosa DSM 43194	Prevotella
RumenMAG095	0.118274	Prevotella_sp._TF2-5.assembly	Clostridium
RumenMAG207	0.118008	Clostridium_beijerinckii_HUN142.assembly	Prevotella
RumenMAG042	0.116983	Ruminococcaceae_bacterium_R-25_no.gff.data.assembly	Clostridium
RumenMAG169	0.11621	Prevotellaceae_bacterium_HUN156_no.gff.data.assembly	Butyrivibrio
RumenMAG165	0.114844	Prevotella_sp._NE3005.assembly	Prevotella
RumenMAG012	0.114566	Prevotella_sp._NE3005.assembly	Prevotella
RumenMAG242	0.112569	Ruminococcus_flavefaciens_MA2007.assembly	Prevotella
RumenMAG310	0.110996	Ruminococcus_sp._FC2018.assembly	Ruminococcus
RumenMAG239	0.109549	Ruminococcaceae_bacterium_R-25_no.gff.data.assembly	Ruminococcus
RumenMAG323	0.109312	Butyrivibrio_sp._VCB2006.assembly	Butyrivibrio
RumenMAG307	0.108932	Prevotella_sp._NE3005.assembly	Butyrivibrio
RumenMAG112	0.108725	Prevotella_sp._NE3005.assembly	Prevotella
RumenMAG121	0.107616	Prevotella_sp._TC2-28.assembly	Prevotella
RumenMAG071	0.107352	Prevotella_sp._TC2-28.assembly	Prevotella
RumenMAG268	0.106209	Ruminococcaceae_bacterium_R-25_no.gff.data.assembly	Prevotella
RumenMAG301	0.106018	Ruminococcus_sp._FC2018.assembly	Clostridium
RumenMAG105	0.105286	Olsenella_sp._KH2P3.assembly	Ruminococcus
RumenMAG247	0.10443	Ruminococcus_sp._FC2018.assembly	Olsenella
RumenMAG033	0.104138	Prevotella_sp._NE3005.assembly	Ruminococcus
RumenMAG226	0.104069	Prauserella rugosa DSM 43194	Prevotella
RumenMAG116	0.103992	Clostridium_beijerinckii_HUN142.assembly	Butyrivibrio
RumenMAG007	0.102676	Ruminobacter_sp._RM87.assembly	Methanosphaera
RumenMAG103	0.101457	Ruminococcus_flavefaciens_YRD2003.assembly	Helicobacter
RumenMAG016	0.100362	Prevotella_sp._NE3005.assembly	Ruminococcus
RumenMAG086	0.0996669	Butyrivibrio_sp._VCB2006.assembly	Prevotella
RumenMAG266	0.0967091	Clostridiales_bacterium_WTE2008_no.gff.data.assembly	Butyrivibrio
RumenMAG181	0.0954045	Bacteroidales_bacterium_WCE2004_no.gff.data.assembly	Butyrivibrio
RumenMAG320	0.0943622	Prevotella_sp._NE3005.assembly	Bacteroides
RumenMAG074	0.0935003	Clostridiales_bacterium_WTE2008_no.gff.data.assembly	Prevotella
RumenMAG040	0.093327	Fibrobacter succinogenes S85	Butyrivibrio
RumenMAG193	0.0929616	Lachnospiraceae_bacterium_LC2019.assembly	Fibrobacter
RumenMAG114	0.0926953	Prevotella_sp._NE3005.assembly	Coprococcus
RumenMAG281	0.0925664	Clostridium_beijerinckii_HUN142.assembly	Prevotella
RumenMAG261	0.0916114	Prevotella_sp._NE3005.assembly	Francisella
RumenMAG276	0.0915115	Clostridium_beijerinckii_HUN142.assembly	Prevotella
RumenMAG294	0.0904403	Ruminococcus_sp._FC2018.assembly	Clostridium
RumenMAG306	0.0900528	Clostridiales_bacterium_WTE2008_no.gff.data.assembly	Ruminococcus
RumenMAG090	0.0897212	Prevotella_sp._NE3005.assembly	Butyrivibrio
RumenMAG194	0.0893186	Prevotella_sp._NE3005.assembly	Prevotella
RumenMAG205	0.0888855	Clostridiales_bacterium_WTE2008_no.gff.data.assembly	Prevotella
RumenMAG191	0.0884563	Prevotella_sp._NE3005.assembly	Butyrivibrio
RumenMAG140	0.0883218	Prevotella_sp._NE3005.assembly	Prevotella
RumenMAG106	0.0855303	Fibrobacter succinogenes S85	Prevotella
RumenMAG189	0.0847113	Bacteroidales_bacterium_WCE2004_no.gff.data.assembly	Fibrobacter
RumenMAG302	0.084553	Prevotella_sp._NE3005.assembly	Bacteroides
RumenMAG129	0.0842603	Fibrobacter_succinogenes_HM2_no.gff.data.assembly	Prevotella
RumenMAG168	0.0825746	Ruminococcaceae_bacterium_AB4001.assembly	Fibrobacter
RumenMAG227	0.0825081	Prevotella_sp._NE3005.assembly	Butyrivibrio
RumenMAG167	0.0824403	Prevotella_sp._TC2-28.assembly	Prevotella
RumenMAG197	0.0801303	Prevotella_sp._NE3005.assembly	Prevotella
RumenMAG296	0.0798728	Prevotella_sp._NE3005.assembly	Prevotella
RumenMAG289	0.0798598	Clostridiales_bacterium_WTE2008_no.gff.data.assembly	Prevotella
RumenMAG209	0.0782355	Prevotella_sp._BP1-145.assembly	Clostridium
RumenMAG097	0.0773774	Prevotella_sp._NE3005.assembly	Prevotella
RumenMAG118	0.0771849	Succinivibrio_dextrinosolvens_ACV-10.assembly	Prevotella
RumenMAG217	0.0768671	Clostridium_beijerinckii_HUN142.assembly	Helicobacter
RumenMAG014	0.0765805	Clostridium_beijerinckii_HUN142.assembly	Methanobrevibacter
RumenMAG287	0.0765161	Lachnospiraceae_bacterium_P6B14.assembly	Clostridium
RumenMAG161	0.0764359	Prevotella_sp._TC2-28.assembly	Butyrivibrio
RumenMAG087	0.0753961	Clostridium_beijerinckii_HUN142.assembly	Prevotella
RumenMAG316	0.0746693	Succinivibrio_dextrinosolvens_22B.assembly	Eubacterium
RumenMAG297	0.0738072	Prauserella rugosa DSM 43194	Clostridium
RumenMAG213	0.0738054	Bifidobacterium_sp._AGR2158_no.gff.data.assembly	Butyrivibrio
RumenMAG180	0.0737126	Prevotella_sp._TC2-28.assembly	Bifidobacterium
RumenMAG260	0.0724992	Clostridium_beijerinckii_HUN142.assembly	Prevotella
RumenMAG190	0.0720423	Prevotella_sp._TC2-28.assembly	Pedobacter
RumenMAG249	0.0719454	Clostridium_beijerinckii_HUN142.assembly	Prevotella
RumenMAG045	0.0694628	Bacteroidales_bacterium_WCE2004_no.gff.data.assembly	Eubacterium
RumenMAG132	0.0693969	Prevotella_sp._NE3005.assembly	Bacteroides
RumenMAG058	0.068681	Bacteroidales_bacterium_WCE2004_no.gff.data.assembly	Prevotella
RumenMAG278	0.0680365	Prevotella_sp._NE3005.assembly	Bacteroides
RumenMAG253	0.0672821	Prevotella_sp._NE3005.assembly	Prevotella
RumenMAG081	0.0669163	Prevotella_sp._NE3005.assembly	Prevotella
RumenMAG285	0.0664074	Bacteroidales_bacterium_WCE2004_no.gff.data.assembly	Prevotella
RumenMAG028	0.0661547	Prevotella_sp._NE3005.assembly	Bacteroides
RumenMAG212	0.0657729	Prauserella rugosa DSM 43194	Prevotella
RumenMAG141	0.0655969	Bacteroidales_bacterium_WCE2004_no.gff.data.assembly	Butyrivibrio
RumenMAG073	0.0655053	Lachnospiraceae_bacterium_LC2019.assembly	Prevotella
RumenMAG160	0.0653792	Prevotella_sp._NE3005.assembly	Coprococcus
RumenMAG092	0.0614738	Prevotella_sp._NE3005.assembly	Prevotella
RumenMAG124	0.0609909	Prevotella_sp._NE3005.assembly	Prevotella
RumenMAG013	0.0608796	Prevotella_sp._NE3005.assembly	Prevotella
RumenMAG151	0.0605131	Lachnospiraceae_bacterium_NK4A179.assembly	Prevotella
RumenMAG279	0.0604015	Prevotella_sp._BP1-145.assembly	Butyrivibrio
RumenMAG021	0.0599832	Prevotella_sp._BP1-145.assembly	Prevotella
RumenMAG200	0.0599298	Lachnospiraceae_bacterium_NLAE-zl-G231.assembly	Prevotella
RumenMAG290	0.0588517	Fibrobacter_succinogenes_HM2_no.gff.data.assembly	Butyrivibrio
RumenMAG135	0.0588354	Prevotella_sp._NE3005.assembly	Fibrobacter
RumenMAG231	0.0587317	Bacteroidales_bacterium_WCE2004_no.gff.data.assembly	Prevotella
RumenMAG291	0.0578243	Lachnoclostridium_lavalense_NLAE-zl-G277.assembly	Bacteroides
RumenMAG146	0.0568085	Clostridium_beijerinckii_HUN142.assembly	Clostridium
RumenMAG126	0.0566576	Bacteroidales_bacterium_WCE2004_no.gff.data.assembly	Streptococcus
RumenMAG295	0.0566251	Bacteroidales_bacterium_WCE2004_no.gff.data.assembly	Bacteroides
RumenMAG312	0.056005	Prevotella_sp._NE3005.assembly	Prevotella
RumenMAG216	0.0555346	Lachnospiraceae_bacterium_NLAE-zl-G231.assembly	Prevotella
RumenMAG299	0.0550788	Lachnospiraceae_bacterium_NLAE-zl-G231.assembly	Blautia
RumenMAG009	0.0550378	Prevotella_sp._NE3005.assembly	Coprococcus
RumenMAG079	0.0542353	Prevotellaceae_bacterium_KH2P17.assembly	Prevotella
RumenMAG252	0.0540536	Prevotella_sp._NE3005.assembly	Prevotella
RumenMAG084	0.0540421	Prevotella_sp._AGR2160.assembly	Prevotella
RumenMAG283	0.0533236	Lachnospiraceae_bacterium_NLAE-zl-G231.assembly	Prevotella
RumenMAG130	0.0527607	Lachnospiraceae_bacterium_NK3A20.assembly	Butyrivibrio
RumenMAG060	0.0527538	Prevotellaceae_bacterium_KH2P17.assembly	Butyrivibrio
RumenMAG070	0.0526096	Prevotella_sp._NE3005.assembly	Prevotella
RumenMAG262	0.052134	Lachnospiraceae_bacterium_NLAE-zl-G231.assembly	Prevotella
RumenMAG153	0.051951	Lachnospiraceae_bacterium_NLAE-zl-G231.assembly	Butyrivibrio
RumenMAG054	0.0519506	Bifidobacterium_sp._AGR2158_no.gff.data.assembly	Butyrivibrio
RumenMAG128	0.051917	Prauserella rugosa DSM 43194	Prevotella
RumenMAG077	0.0518461	Lachnospiraceae_bacterium_NLAE-zl-G231.assembly	Prevotella
RumenMAG195	0.0511495	Lachnospiraceae_bacterium_NC2008.assembly	Clostridium
RumenMAG117	0.0509656	Prauserella rugosa DSM 43194	Butyrivibrio
RumenMAG263	0.0508914	Prauserella rugosa DSM 43194	Bacteroides
RumenMAG272	0.0506956	Prevotella_sp._BP1-148.assembly	Prevotella
RumenMAG214	0.0504903	Lachnoclostridium_lavalense_NLAE-zl-G277.assembly	Prevotella
RumenMAG008	0.0499995	Prauserella rugosa DSM 43194	Clostridium
RumenMAG158	0.0498502	Prauserella rugosa DSM 43194	Prevotella
RumenMAG113	0.0496547	Prevotellaceae_bacterium_KH2P17.assembly	Prevotella
RumenMAG192	0.0496084	Lachnospiraceae_bacterium_NLAE-zl-G231.assembly	Prevotella
RumenMAG248	0.0495253	Lachnospiraceae_bacterium_NLAE-zl-G231.assembly	Clostridium
RumenMAG120	0.0492088	Prevotella_sp._NE3005.assembly	Butyrivibrio
RumenMAG024	0.0490566	Prevotella_sp._NE3005.assembly	Prevotella
RumenMAG108	0.0489825	Bacteroidales_bacterium_WCE2004_no.gff.data.assembly	Prevotella
RumenMAG187	0.0486838	Eubacterium_cellulosolvens_LD2006.assembly	Prevotella
RumenMAG110	0.0486163	Prevotella_sp._NE3005.assembly	Butyrivibrio
RumenMAG102	0.0482938	Lachnoclostridium_lavalense_NLAE-zl-G277.assembly	Prevotella
RumenMAG041	0.0479245	Prevotella albensis DSM 11370	Clostridium
RumenMAG088	0.0478404	Prevotella_sp._NE3005.assembly	Prevotella
RumenMAG027	0.0476945	Clostridium_beijerinckii_HUN142.assembly	Prevotella
RumenMAG125	0.0474238	Butyrivibrio_sp._AC2005.assembly	Clostridium
RumenMAG164	0.047296	Prevotella bryantii* DSM 11371	Butyrivibrio
RumenMAG011	0.0469878	Prevotella_sp._NE3005.assembly	Prevotella
RumenMAG023	0.0467943	Lachnospiraceae_bacterium_NLAE-zl-G231.assembly	Prevotella
RumenMAG176	0.0466504	Prevotella_sp._BP1-145.assembly	Butyrivibrio
RumenMAG203	0.0459158	Lachnoclostridium_lavalense_NLAE-zl-G277.assembly	Prevotella
RumenMAG082	0.0457615	Erysipelotrichaceae_bacterium_NK3D112.assembly	Ruminococcus
RumenMAG131	0.045738	Treponema sp. JC4	Clostridium
RumenMAG230	0.0454708	Prauserella rugosa DSM 43194	Treponema
RumenMAG315	0.0454221	Lachnospiraceae_bacterium_NLAE-zl-G231.assembly	Sphaerochaeta
RumenMAG005	0.0453999	Prevotella_sp._NE3005.assembly	Clostridium
RumenMAG293	0.0453169	Bordetella trematum HR18	Prevotella
RumenMAG031	0.045209	Prevotella_sp._NE3005.assembly	Prevotella
RumenMAG257	0.0451926	Prevotellaceae_bacterium_KH2P17.assembly	Prevotella
RumenMAG089	0.0451873	Lachnospiraceae_bacterium_NLAE-zl-G231.assembly	Prevotella
RumenMAG273	0.0444273	Prauserella rugosa DSM 43194	Butyrivibrio
RumenMAG149	0.0444029	Lachnospiraceae_bacterium_NLAE-zl-G231.assembly	Prevotella
RumenMAG198	0.0443944	Prevotella_sp._BP1-145.assembly	Clostridium
RumenMAG255	0.0443559	Prauserella rugosa DSM 43194	Prevotella
RumenMAG072	0.0442153	Lachnospiraceae_bacterium_NLAE-zl-G231.assembly	Prevotella
RumenMAG052	0.0438921	Lachnospiraceae_bacterium_NLAE-zl-G231.assembly	Butyrivibrio
RumenMAG144	0.0438842	Prauserella rugosa DSM 43194	Butyrivibrio
RumenMAG004	0.0437464	Prevotella_sp._NE3005.assembly	Bacteroides
RumenMAG067	0.0437449	Lachnospiraceae_bacterium_NLAE-zl-G231.assembly	Prevotella
RumenMAG025	0.0436509	Clostridium_beijerinckii_HUN142.assembly	Butyrivibrio
RumenMAG201	0.0434757	Prevotella_sp._NE3005.assembly	Desulfovibrio
RumenMAG156	0.043268	Prevotella brevis ATCC 19188	Prevotella
RumenMAG001	0.043171	Prevotella_sp._NE3005.assembly	Prevotella
RumenMAG319	0.0430248	Bacteroidales_bacterium_WCE2004_no.gff.data.assembly	Bacteroides
RumenMAG318	0.0430044	Sarcina_sp._DSM_11001.assembly	Butyrivibrio
RumenMAG134	0.0429535	Prauserella rugosa DSM 43194	Bacteroides
RumenMAG264	0.0429071	Lachnospiraceae_bacterium_NLAE-zl-G231.assembly	Clostridium
RumenMAG171	0.0428937	Prauserella rugosa DSM 43194	Bacteroides
RumenMAG050	0.0427213	Prevotellaceae_bacterium_KH2P17.assembly	Prevotella
RumenMAG224	0.0424761	Prauserella rugosa DSM 43194	Sphaerochaeta
RumenMAG271	0.042293	Erysipelotrichaceae_bacterium_NK3D112.assembly	Clostridium
RumenMAG292	0.0421385	Prauserella rugosa DSM 43194	Prevotella
RumenMAG010	0.0418716	Prevotella_sp._NE3005.assembly	Prevotella
RumenMAG235	0.0418341	Bacteroides thetaiotaomicron NLAE-zl-G288	Prevotella
RumenMAG003	0.0414895	Bacteroidales_bacterium_WCE2004_no.gff.data.assembly	Prevotella
RumenMAG048	0.0414373	Prevotella_sp._BP1-145.assembly	Prevotella
RumenMAG250	0.0414161	Prevotella_sp._NE3005.assembly	Prevotella
RumenMAG063	0.0414051	Lachnospiraceae_bacterium_NLAE-zl-G231.assembly	Butyrivibrio
RumenMAG210	0.0413457	Lachnoclostridium_lavalense_NLAE-zl-G277.assembly	Clostridium
RumenMAG038	0.0412328	Clostridium_beijerinckii_HUN142.assembly	Bacteroides
RumenMAG240	0.0411943	Clostridium_beijerinckii_HUN142.assembly	Planctomyces
RumenMAG298	0.0411921	Prevotella_sp._KH1P2.assembly	Prevotella
RumenMAG069	0.0409341	Prauserella rugosa DSM 43194	Bacteroides
RumenMAG083	0.0408141	Bacteroidales_bacterium_WCE2008_no.gff.data.assembly	Bacteroides
RumenMAG065	0.0401825	Prevotella_sp._BP1-145.assembly	Prevotella
RumenMAG174	0.0401587	Prauserella rugosa DSM 43194	Prevotella
RumenMAG313	0.0401158	Prevotella_sp._BP1-148.assembly	Prevotella
RumenMAG288	0.0400814	Bacteroides thetaiotaomicron NLAE-zl-G288	Bacteroides
RumenMAG177	0.0399987	Bacteroidales_bacterium_WCE2004_no.gff.data.assembly	Bacteroides
RumenMAG096	0.0397419	Bacteroidales_bacterium_WCE2004_no.gff.data.assembly	Bacteroides
RumenMAG243	0.0394329	Lachnoclostridium_lavalense_NLAE-zl-G277.assembly	Clostridium
RumenMAG280	0.0389308	Bacteroides thetaiotaomicron NLAE-zl-G288	Bacteroides
RumenMAG111	0.0388332	Bacteroides thetaiotaomicron NLAE-zl-G288	Bacteroides
RumenMAG055	0.038599	Lachnospiraceae_bacterium_NLAE-zl-G231.assembly	Butyrivibrio
RumenMAG208	0.0383619	Bordetella trematum HR18	Prevotella
RumenMAG229	0.0383133	Prevotella_sp._NE3005.assembly	Prevotella
RumenMAG184	0.0380366	Lachnospiraceae_bacterium_NLAE-zl-G231.assembly	Ruminococcus
RumenMAG145	0.0379847	Lachnospiraceae_bacterium_NLAE-zl-G231.assembly	Ruminococcus
RumenMAG275	0.0379538	Prevotella_sp._NE3005.assembly	Prevotella
RumenMAG215	0.0379524	Lachnospiraceae_bacterium_NLAE-zl-G231.assembly	Treponema
RumenMAG188	0.0379088	Lachnospiraceae_bacterium_NLAE-zl-G231.assembly	Ruminococcus
RumenMAG179	0.0378486	Bacteroides thetaiotaomicron NLAE-zl-G288	Bacteroides
RumenMAG241	0.0378316	Prevotella_sp._BP1-145.assembly	Prevotella
RumenMAG075	0.0375937	Bacteroidales_bacterium_WCE2004_no.gff.data.assembly	Bacteroides
RumenMAG245	0.0375827	Prevotella_ruminicola_KHT3.assembly	Prevotella
RumenMAG265	0.0374834	Prevotella_sp._BP1-145.assembly	Prevotella
RumenMAG186	0.0373274	Clostridium_beijerinckii_HUN142.assembly	Prevotella
RumenMAG068	0.0371569	Prevotella_ruminicola_D31d_no.gff.data.assembly	Prevotella
RumenMAG061	0.0368021	Clostridium_beijerinckii_HUN142.assembly	Prevotella
RumenMAG078	0.0365119	Prauserella rugosa DSM 43194	Planctomyces
RumenMAG225	0.036318	Lachnospiraceae_bacterium_NLAE-zl-G231.assembly	Ruminococcus
RumenMAG100	0.0362566	Prevotella_sp._NE3005.assembly	Prevotella
RumenMAG051	0.0359453	Prevotella_sp._BP1-145.assembly	Prevotella
RumenMAG150	0.0358923	Lachnospiraceae_bacterium_NLAE-zl-G231.assembly	Prevotella
RumenMAG221	0.0358164	Bacteroidales_bacterium_WCE2004_no.gff.data.assembly	Bacteroides
RumenMAG022	0.0357679	Lachnospiraceae_bacterium_NLAE-zl-G231.assembly	Butyrivibrio
RumenMAG101	0.0356969	Bordetella trematum HR18	Prevotella
RumenMAG064	0.0354685	Prauserella rugosa DSM 43194	Bacteroides
RumenMAG254	0.0354076	Prauserella rugosa DSM 43194	Prevotella
RumenMAG015	0.0353	Lachnospiraceae_bacterium_NLAE-zl-G231.assembly	Butyrivibrio
RumenMAG206	0.0352546	Prevotella_sp._BP1-145.assembly	Prevotella
RumenMAG170	0.0350828	Prevotella_sp._NE3005.assembly	Prevotella
RumenMAG046	0.034688	Prevotellaceae_bacterium_KH2P17.assembly	Prevotella
RumenMAG094	0.0344611	Prevotella brevis ATCC 19188	Prevotella
RumenMAG020	0.0342774	Bacteroides ovatus NLAE-zl-C34	Prevotella
RumenMAG196	0.0334998	Lachnospiraceae_bacterium_NLAE-zl-G231.assembly	Clostridium
RumenMAG173	0.0334313	Bacteroides thetaiotaomicron NLAE-zl-G288	Prevotella
RumenMAG019	0.0328218	Prevotellaceae_bacterium_KH2P17.assembly	Prevotella
RumenMAG104	0.0326532	Prevotella_ruminicola_KHT3.assembly	Prevotella
RumenMAG026	0.0323892	Prevotella_ruminicola_KHT3.assembly	Prevotella
RumenMAG162	0.0323521	Lachnoclostridium_lavalense_NLAE-zl-G277.assembly	Clostridium
RumenMAG043	0.0319685	Prevotella_sp._NE3005.assembly	Prevotella
RumenMAG178	0.0318032	Bacteroides thetaiotaomicron NLAE-zl-G288	Prevotella
RumenMAG098	0.0314504	Bacteroides thetaiotaomicron NLAE-zl-G288	Prevotella
RumenMAG309	0.0313046	Bordetella trematum HR18	Prevotella
RumenMAG233	0.0312859	Lachnospiraceae_bacterium_NLAE-zl-G231.assembly	Prevotella
RumenMAG047	0.031234	Lachnoclostridium_lavalense_NLAE-zl-G277.assembly	Bacteroides
RumenMAG311	0.0309555	Lachnospiraceae_bacterium_NLAE-zl-G231.assembly	Clostridium
RumenMAG300	0.0306987	Bacteroidales_bacterium_WCE2004_no.gff.data.assembly	Bacteroides
RumenMAG035	0.0304694	Bacteroidales_bacterium_WCE2004_no.gff.data.assembly	Bacteroides
RumenMAG154	0.0300722	Clostridium_beijerinckii_HUN142.assembly	Prevotella
RumenMAG127	0.0300032	Lachnospiraceae_bacterium_NLAE-zl-G231.assembly	Sphaerochaeta
RumenMAG258	0.029615	Bordetella trematum HR18	Prevotella
RumenMAG137	0.0296086	Bacteroides thetaiotaomicron NLAE-zl-G288	Bacteroides
RumenMAG142	0.0290448	Prevotella_sp._BP1-145.assembly	Bacteroides
RumenMAG228	0.0289466	Lachnoclostridium_lavalense_NLAE-zl-G277.assembly	Prevotella
RumenMAG080	0.0289364	Bordetella trematum HR18	Prevotella
RumenMAG157	0.0286679	Bacteroides_thetaiotaomicron_KPPR-3.assembly	Bacteroides
RumenMAG234	0.0284166	Lachnospiraceae_bacterium_NLAE-zl-G231.assembly	Bacteroides
RumenMAG204	0.0283681	Bacteroides thetaiotaomicron NLAE-zl-G288	Bacteroides
RumenMAG238	0.0283152	Bacteroides thetaiotaomicron NLAE-zl-G288	Prevotella
RumenMAG006	0.0282757	Bacteroides thetaiotaomicron NLAE-zl-G288	Prevotella
RumenMAG037	0.0280343	Clostridium_beijerinckii_HUN142.assembly	Prevotella
RumenMAG152	0.0280014	Lachnospiraceae_bacterium_NLAE-zl-G231.assembly	Bacteroides
RumenMAG172	0.0278878	Prevotella_sp._BP1-145.assembly	Prevotella
RumenMAG093	0.0278164	Bordetella trematum HR18	Prevotella
RumenMAG284	0.027734	Bacteroidales_bacterium_WCE2004_no.gff.data.assembly	Bacteroides
RumenMAG182	0.0276055	Ruminococcus_sp._YE78.assembly	Clostridium
RumenMAG202	0.0274735	Lachnospiraceae_bacterium_NLAE-zl-G231.assembly	Bacteroides
RumenMAG270	0.0274357	Bacteroides thetaiotaomicron NLAE-zl-C523	Bacteroides
RumenMAG218	0.0273708	Lachnospiraceae_bacterium_NLAE-zl-G231.assembly	Bacteroides
RumenMAG222	0.0271768	Prauserella rugosa DSM 43194	Bacteroides
RumenMAG039	0.0262688	The_Hungate_1000._A_catalogue_of_reference_genomes_from_the_rumen_microbiome.-_Rumen_Methanol_Enrichment_MEC1_Co-Culture.assembly	Bacteroides
RumenMAG286	0.0262011	Bacteroides thetaiotaomicron NLAE-zl-C523	Bacteroides
RumenMAG185	0.0258724	Prauserella rugosa DSM 43194	Treponema
RumenMAG099	0.0258302	Prevotella_sp._NE3005.assembly	Prevotella
RumenMAG148	0.0256991	Bacteroides thetaiotaomicron NLAE-zl-G288	Prevotella
RumenMAG122	0.025134	Bacteroides thetaiotaomicron NLAE-zl-C523	Prevotella
RumenMAG123	0.0251014	Clostridium_beijerinckii_HUN142.assembly	Prevotella
RumenMAG166	0.0250818	Bordetella trematum HR18	Prevotella
RumenMAG314	0.024134	Bacteroides thetaiotaomicron NLAE-zl-C523	Bacteroides
RumenMAG317	0.0240743	Bacteroides thetaiotaomicron NLAE-zl-G288	Prevotella

## Sheet: 913 Genomes
The MUMi value between rumen MAGs from this work and 913 MAGs from Stewart et al.
Rumen MAG	MUMi value1	913 Genomes (MAGs)_Annotation	913 Genmes RUG
RumenMAG237	0.980385	uncultured Clostridiales bacterium	RUG008
RumenMAG160	0.966449	uncultured Prevotellaceae bacterium	RUG403
RumenMAG083	0.951675	uncultured Bacteroidales bacterium	RUG205
RumenMAG252	0.944	uncultured Prevotellaceae bacterium	RUG058
RumenMAG074	0.932993	uncultured Clostridiales bacterium	RUG095
RumenMAG188	0.932819	uncultured Clostridiales bacterium	RUG251
RumenMAG223	0.931855	uncultured Clostridiales bacterium	RUG498
RumenMAG202	0.931495	uncultured Bacteroidales bacterium	RUG142
RumenMAG170	0.929645	uncultured Prevotellaceae bacterium	RUG112
RumenMAG115	0.929112	uncultured Clostridiales bacterium	RUG010
RumenMAG230	0.923573	uncultured Spirochaetaceae bacterium	RUG023
RumenMAG228	0.916849	uncultured Bacteroidales bacterium	RUG182
RumenMAG147	0.915431	uncultured Clostridiales bacterium	RUG111
RumenMAG322	0.915106	uncultured Clostridiales bacterium	RUG460
RumenMAG224	0.914223	uncultured Spirochaetaceae bacterium	RUG023
RumenMAG212	0.913951	uncultured Clostridiales bacterium	RUG580
RumenMAG109	0.906094	uncultured Sharpea sp.	RUG261
RumenMAG133	0.906045	uncultured Ruminococcus sp.	RUG167
RumenMAG123	0.9038	uncultured Prevotellaceae bacterium	RUG228
RumenMAG084	0.899681	uncultured Prevotella sp.	RUG144
RumenMAG187	0.898308	uncultured Clostridiales bacterium	RUG391
RumenMAG293	0.896598	uncultured Prevotellaceae bacterium	RUG507
RumenMAG155	0.896065	uncultured Clostridiales bacterium	RUG202
RumenMAG118	0.895334	uncultured Succinatimonas sp.	RUG171
RumenMAG008	0.89199	uncultured Prevotellaceae bacterium	RUG723
RumenMAG038	0.891654	uncultured Prevotellaceae bacterium	RUG207
RumenMAG034	0.889786	uncultured proteobacterium	RUG574
RumenMAG103	0.889716	uncultured Ruminococcus sp.	RUG148
RumenMAG091	0.889052	uncultured Prevotella sp.	RUG383
RumenMAG142	0.888197	uncultured Prevotellaceae bacterium	RUG476
RumenMAG120	0.887207	uncultured Prevotellaceae bacterium	RUG064
RumenMAG072	0.884714	uncultured Lachnospiraceae bacterium	RUG285
RumenMAG310	0.881916	uncultured Clostridiales bacterium	RUG060
RumenMAG135	0.881468	uncultured Prevotellaceae bacterium	RUG249
RumenMAG020	0.879692	uncultured Prevotellaceae bacterium	RUG036
RumenMAG145	0.879321	uncultured Clostridiales bacterium	RUG762
RumenMAG146	0.868872	uncultured bacterium	hRUG912
RumenMAG255	0.867907	uncultured Prevotellaceae bacterium	hRUG897
RumenMAG095	0.86658	uncultured Prevotellaceae bacterium	RUG209
RumenMAG065	0.862274	uncultured Prevotellaceae bacterium	RUG204
RumenMAG011	0.857622	uncultured Prevotellaceae bacterium	RUG003
RumenMAG158	0.855334	uncultured Bacteroidales bacterium	RUG165
RumenMAG014	0.853294	uncultured Clostridiales bacterium	RUG066
RumenMAG082	0.850877	uncultured Erysipelotrichaceae bacterium	RUG053
RumenMAG305	0.847739	uncultured Prevotellaceae bacterium	RUG766
RumenMAG121	0.847039	uncultured Prevotellaceae bacterium	RUG445
RumenMAG089	0.845682	uncultured Clostridiales bacterium	RUG677
RumenMAG007	0.844026	uncultured proteobacterium	RUG065
RumenMAG234	0.843336	uncultured Bacteroidales bacterium	RUG142
RumenMAG300	0.842034	uncultured Bacteroidales bacterium	RUG645
RumenMAG128	0.838429	uncultured Bacteroidales bacterium	RUG165
RumenMAG013	0.835761	uncultured Prevotellaceae bacterium	RUG178
RumenMAG130	0.830523	uncultured Lachnospiraceae bacterium	RUG304
RumenMAG122	0.829502	uncultured Bacteroidales bacterium	RUG245
RumenMAG077	0.826843	uncultured Clostridiales bacterium	RUG702
RumenMAG251	0.825811	uncultured bacterium	RUG728
RumenMAG117	0.822769	uncultured Bacteroidales bacterium	RUG165
RumenMAG079	0.815937	uncultured Prevotella sp.	RUG233
RumenMAG166	0.813993	uncultured Bacteroidales bacterium	RUG358
RumenMAG171	0.811528	uncultured proteobacterium	RUG797
RumenMAG249	0.80774	uncultured Clostridiales bacterium	RUG809
RumenMAG088	0.807258	uncultured Prevotella sp.	RUG176
RumenMAG271	0.804835	uncultured Firmicutes bacterium	RUG747
RumenMAG321	0.804723	uncultured Ruminococcus sp.	RUG640
RumenMAG231	0.803705	uncultured Bacteroidales bacterium	RUG345
RumenMAG295	0.800998	uncultured Bacteroidales bacterium	RUG720
RumenMAG021	0.800701	uncultured Prevotellaceae bacterium	RUG424
RumenMAG177	0.800187	uncultured Bacteroidales bacterium	RUG510
RumenMAG063	0.797755	uncultured Lachnospiraceae bacterium	RUG811
RumenMAG210	0.792488	uncultured Clostridiales bacterium	RUG611
RumenMAG144	0.787573	uncultured Bacteroidales bacterium	RUG538
RumenMAG178	0.785954	uncultured Prevotellaceae bacterium	hRUG883
RumenMAG087	0.781094	uncultured Clostridiales bacterium	RUG735
RumenMAG134	0.78063	uncultured Bacteroidales bacterium	RUG125
RumenMAG033	0.779997	uncultured Prevotella sp.	RUG515
RumenMAG242	0.778383	uncultured Ruminococcus sp.	RUG425
RumenMAG057	0.771658	uncultured Selenomonadales bacterium	RUG556
RumenMAG025	0.770442	uncultured proteobacterium	RUG520
RumenMAG012	0.769278	uncultured Prevotella sp.	RUG160
RumenMAG257	0.766527	uncultured Prevotellaceae bacterium	RUG446
RumenMAG265	0.763719	uncultured Prevotellaceae bacterium	RUG849
RumenMAG280	0.762681	uncultured Prevotellaceae bacterium	RUG828
RumenMAG105	0.754875	uncultured Olsenella sp.	RUG162
RumenMAG028	0.751498	uncultured Prevotella sp.	RUG047
RumenMAG113	0.75003	uncultured Prevotellaceae bacterium	RUG446
RumenMAG060	0.736382	uncultured Prevotella sp.	RUG137
RumenMAG137	0.734198	uncultured Bacteroidales bacterium	RUG437
RumenMAG126	0.731268	uncultured Bacteroidales bacterium	RUG720
RumenMAG069	0.722627	uncultured Bacteroidales bacterium	RUG125
RumenMAG172	0.716233	uncultured Bacteroidales bacterium	RUG716
RumenMAG298	0.715802	uncultured Prevotella sp.	RUG753
RumenMAG046	0.692479	uncultured Prevotella sp.	RUG753
RumenMAG288	0.666117	uncultured Prevotellaceae bacterium	RUG828
RumenMAG066	0.657337	uncultured Prevotella sp.	RUG838
RumenMAG148	0.654762	uncultured Bacteroidales bacterium	RUG324
RumenMAG099	0.653915	uncultured Bacteroidales bacterium	RUG716
RumenMAG245	0.603598	uncultured Prevotellaceae bacterium	RUG070
RumenMAG316	0.482454	uncultured gamma proteobacterium	hRUG862
RumenMAG019	0.424319	uncultured Bacteroidales bacterium	RUG564
RumenMAG032	0.411147	uncultured Prevotella sp.	RUG126
RumenMAG044	0.396172	uncultured Clostridiales bacterium	RUG428
RumenMAG256	0.365385	uncultured Ruminococcus sp.	RUG425
RumenMAG054	0.344517	uncultured Prevotella sp.	RUG056
RumenMAG232	0.316417	uncultured bacterium	hRUG889
RumenMAG040	0.299716	uncultured Fibrobacter sp.	RUG181
RumenMAG062	0.29901	uncultured Fibrobacter sp.	RUG438
RumenMAG156	0.277124	uncultured Prevotellaceae bacterium	RUG192
RumenMAG218	0.270731	uncultured Prevotellaceae bacterium	RUG450
RumenMAG273	0.246677	uncultured Bacteroidales bacterium	RUG153
RumenMAG289	0.244092	uncultured Clostridiales bacterium	RUG095
RumenMAG169	0.23446	uncultured Prevotellaceae bacterium	RUG062
RumenMAG043	0.232486	uncultured Prevotellaceae bacterium	RUG606
RumenMAG138	0.2202	uncultured Prevotella sp.	RUG383
RumenMAG045	0.213623	uncultured Bacteroidales bacterium	RUG250
RumenMAG309	0.21267	uncultured Prevotellaceae bacterium	RUG506
RumenMAG096	0.208965	uncultured Bacteroidales bacterium	RUG257
RumenMAG111	0.207841	uncultured Prevotellaceae bacterium	RUG828
RumenMAG258	0.207144	uncultured Prevotellaceae bacterium	RUG506
RumenMAG324	0.205517	uncultured Fibrobacter sp.	RUG438
RumenMAG267	0.205345	uncultured Prevotella sp.	RUG126
RumenMAG085	0.201249	uncultured Ruminococcus sp.	RUG167
RumenMAG143	0.197672	uncultured Clostridiales bacterium	RUG428
RumenMAG263	0.190209	uncultured Prevotellaceae bacterium	RUG362
RumenMAG254	0.188112	uncultured Prevotellaceae bacterium	RUG278
RumenMAG119	0.185729	uncultured Ruminococcus sp.	RUG148
RumenMAG292	0.184544	uncultured Bacteroidales bacterium	RUG538
RumenMAG201	0.18135	uncultured Prevotellaceae bacterium	RUG397
RumenMAG112	0.181242	uncultured Prevotella sp.	RUG160
RumenMAG159	0.180384	uncultured Ruminococcus sp.	RUG007
RumenMAG165	0.179204	uncultured Prevotellaceae bacterium	RUG195
RumenMAG282	0.178841	uncultured Clostridiales bacterium	RUG296
RumenMAG317	0.178145	uncultured Bacteroidales bacterium	RUG265
RumenMAG313	0.176291	uncultured Prevotellaceae bacterium	RUG204
RumenMAG036	0.172993	uncultured Clostridiales bacterium	RUG428
RumenMAG294	0.169177	uncultured Clostridiales bacterium	RUG060
RumenMAG314	0.165236	uncultured Bacteroidales bacterium	RUG265
RumenMAG247	0.163095	uncultured Clostridiales bacterium	RUG060
RumenMAG184	0.162066	uncultured Clostridiales bacterium	RUG328
RumenMAG022	0.159668	uncultured Clostridiales bacterium	RUG251
RumenMAG275	0.152548	uncultured Prevotellaceae bacterium	RUG064
RumenMAG037	0.151744	uncultured Prevotellaceae bacterium	RUG354
RumenMAG114	0.149188	uncultured Prevotellaceae bacterium	RUG195
RumenMAG017	0.146792	uncultured Prevotella sp.	RUG232
RumenMAG301	0.145225	uncultured Clostridiales bacterium	RUG060
RumenMAG270	0.145079	uncultured Bacteroidales bacterium	RUG455
RumenMAG124	0.144073	uncultured Prevotellaceae bacterium	RUG249
RumenMAG236	0.143127	uncultured Clostridiales bacterium	RUG296
RumenMAG225	0.139901	uncultured Clostridiales bacterium	RUG328
RumenMAG154	0.139531	uncultured Prevotellaceae bacterium	RUG482
RumenMAG235	0.139526	uncultured Prevotella sp.	RUG046
RumenMAG035	0.13935	uncultured Bacteroidales bacterium	RUG790
RumenMAG167	0.13679	uncultured Prevotellaceae bacterium	RUG259
RumenMAG127	0.136734	uncultured Spirochaetaceae bacterium	RUG703
RumenMAG093	0.136175	uncultured Prevotellaceae bacterium	RUG434
RumenMAG274	0.134818	uncultured Clostridiales bacterium	RUG296
RumenMAG001	0.133791	uncultured Prevotellaceae bacterium	RUG249
RumenMAG219	0.13267	uncultured Prevotellaceae bacterium	RUG062
RumenMAG246	0.131897	uncultured Clostridiales bacterium	RUG525
RumenMAG161	0.131377	uncultured Prevotellaceae bacterium	RUG259
RumenMAG277	0.130993	uncultured Prevotellaceae bacterium	RUG062
RumenMAG229	0.129874	uncultured Prevotellaceae bacterium	RUG837
RumenMAG303	0.127925	uncultured Clostridiales bacterium	RUG525
RumenMAG203	0.127474	uncultured Clostridiales bacterium	RUG198
RumenMAG107	0.127372	uncultured Clostridiales bacterium	RUG428
RumenMAG009	0.126001	uncultured Prevotella sp.	RUG168
RumenMAG092	0.125231	uncultured Prevotellaceae bacterium	RUG195
RumenMAG279	0.122638	uncultured Prevotellaceae bacterium	RUG424
RumenMAG284	0.122206	uncultured Bacteroidales bacterium	RUG579
RumenMAG031	0.120489	uncultured Prevotellaceae bacterium	RUG204
RumenMAG176	0.118924	uncultured Prevotellaceae bacterium	RUG599
RumenMAG244	0.118689	uncultured Prevotellaceae bacterium	RUG022
RumenMAG204	0.118386	uncultured Bacteroidales bacterium	RUG631
RumenMAG141	0.117226	uncultured Bacteroidales bacterium	RUG257
RumenMAG042	0.115249	uncultured Clostridiales bacterium	RUG428
RumenMAG097	0.115194	uncultured Prevotellaceae bacterium	RUG200
RumenMAG306	0.114784	uncultured Clostridiales bacterium	RUG363
RumenMAG307	0.114316	uncultured Prevotellaceae bacterium	RUG195
RumenMAG016	0.112169	uncultured Prevotellaceae bacterium	RUG195
RumenMAG205	0.111256	uncultured Clostridiales bacterium	RUG363
RumenMAG253	0.110308	uncultured Prevotellaceae bacterium	RUG200
RumenMAG059	0.110094	uncultured Prevotellaceae bacterium	RUG443
RumenMAG179	0.108783	uncultured Prevotellaceae bacterium	RUG828
RumenMAG209	0.107331	uncultured Prevotellaceae bacterium	RUG200
RumenMAG073	0.107261	uncultured Clostridiales bacterium	RUG128
RumenMAG129	0.106687	uncultured Fibrobacter sp.	RUG229
RumenMAG320	0.105404	uncultured Prevotellaceae bacterium	RUG195
RumenMAG268	0.104979	uncultured Clostridiales bacterium	RUG428
RumenMAG005	0.104193	uncultured Prevotellaceae bacterium	RUG003
RumenMAG052	0.103952	uncultured Clostridiales bacterium	RUG677
RumenMAG239	0.103619	uncultured Clostridiales bacterium	RUG428
RumenMAG106	0.102502	uncultured Fibrobacter sp.	RUG229
RumenMAG018	0.101305	uncultured Prevotella sp.	RUG232
RumenMAG197	0.101077	uncultured Prevotellaceae bacterium	RUG200
RumenMAG304	0.100777	uncultured Clostridiales bacterium	RUG428
RumenMAG132	0.100753	uncultured Prevotellaceae bacterium	RUG200
RumenMAG191	0.0990585	uncultured Prevotellaceae bacterium	RUG195
RumenMAG226	0.0989722	uncultured Lentisphaerae bacterium	RUG572
RumenMAG199	0.0983955	uncultured Prevotellaceae bacterium	RUG259
RumenMAG194	0.0978954	uncultured Prevotellaceae bacterium	RUG195
RumenMAG266	0.0978883	uncultured Clostridiales bacterium	RUG111
RumenMAG269	0.0976177	uncultured Clostridiales bacterium	RUG296
RumenMAG116	0.0973612	uncultured Methanosphaera sp.	RUG761
RumenMAG071	0.0971637	uncultured Prevotellaceae bacterium	RUG443
RumenMAG318	0.0968553	uncultured Lachnospiraceae bacterium	RUG477
RumenMAG003	0.0966154	uncultured Prevotellaceae bacterium	RUG602
RumenMAG004	0.0964442	uncultured Prevotellaceae bacterium	RUG602
RumenMAG140	0.0956211	uncultured Prevotellaceae bacterium	RUG195
RumenMAG181	0.0955442	uncultured Bacteroidales bacterium	RUG193
RumenMAG302	0.0951733	uncultured Prevotellaceae bacterium	RUG195
RumenMAG157	0.0950178	uncultured Prevotellaceae bacterium	hRUG907
RumenMAG189	0.0947905	uncultured Bacteroidales bacterium	RUG193
RumenMAG081	0.0942607	uncultured Prevotellaceae bacterium	RUG571
RumenMAG261	0.0939245	uncultured Prevotellaceae bacterium	RUG195
RumenMAG192	0.0931489	uncultured Clostridiales bacterium	RUG683
RumenMAG285	0.0923221	uncultured Bacteroidales bacterium	RUG392
RumenMAG076	0.0910446	uncultured Prevotellaceae bacterium	RUG766
RumenMAG283	0.0907654	uncultured Lachnospiraceae bacterium	RUG781
RumenMAG272	0.0907187	uncultured Prevotellaceae bacterium	RUG414
RumenMAG296	0.0907153	uncultured Prevotella sp.	RUG647
RumenMAG238	0.090284	uncultured Bacteroidales bacterium	RUG454
RumenMAG078	0.0901574	uncultured planctomycete	RUG284
RumenMAG190	0.0896348	uncultured Prevotellaceae bacterium	RUG259
RumenMAG180	0.0890698	uncultured Prevotellaceae bacterium	RUG431
RumenMAG250	0.0889727	uncultured Prevotellaceae bacterium	RUG003
RumenMAG108	0.088448	uncultured Bacteroidales bacterium	RUG392
RumenMAG139	0.0878731	uncultured Prevotella sp.	RUG160
RumenMAG281	0.0869662	uncultured bacterium	RUG621
RumenMAG227	0.0866774	uncultured Prevotella sp.	RUG647
RumenMAG221	0.0864822	uncultured Bacteroidales bacterium	RUG645
RumenMAG207	0.0855412	uncultured Elusimicrobia bacterium	RUG730
RumenMAG090	0.0844856	uncultured Prevotella sp.	RUG160
RumenMAG297	0.0810875	uncultured Clostridiales bacterium	RUG311
RumenMAG208	0.080028	uncultured Prevotellaceae bacterium	RUG278
RumenMAG075	0.0798166	uncultured Bacteroidales bacterium	RUG645
RumenMAG217	0.0797473	uncultured bacterium	RUG770
RumenMAG278	0.0776918	uncultured Prevotellaceae bacterium	RUG403
RumenMAG058	0.077474	uncultured Bacteroidales bacterium	RUG253
RumenMAG110	0.0770412	uncultured Prevotellaceae bacterium	RUG178
RumenMAG070	0.0766959	uncultured Prevotellaceae bacterium	RUG571
RumenMAG047	0.0743026	uncultured Bacteroidales bacterium	RUG734
RumenMAG168	0.07379	uncultured Clostridiales bacterium	RUG428
RumenMAG200	0.0734283	uncultured Lachnospiraceae bacterium	RUG596
RumenMAG312	0.0732479	uncultured Prevotellaceae bacterium	RUG414
RumenMAG193	0.0727012	uncultured Clostridiales bacterium	RUG128
RumenMAG080	0.0718666	uncultured Prevotellaceae bacterium	RUG278
RumenMAG153	0.0709598	uncultured Lachnospiraceae bacterium	RUG596
RumenMAG053	0.070776	uncultured Clostridiales bacterium	RUG128
RumenMAG262	0.0704789	uncultured Lachnospiraceae bacterium	RUG781
RumenMAG024	0.0690296	uncultured Prevotellaceae bacterium	RUG178
RumenMAG290	0.0687995	uncultured Fibrobacter sp.	RUG229
RumenMAG213	0.0687596	uncultured Bifidobacterium sp.	RUG082
RumenMAG308	0.0676604	uncultured Prevotella sp.	RUG232
RumenMAG182	0.0671957	uncultured Clostridiales bacterium	RUG099
RumenMAG174	0.0663374	uncultured Prevotellaceae bacterium	RUG614
RumenMAG211	0.0656061	uncultured Lachnospiraceae bacterium	RUG638
RumenMAG010	0.0642721	uncultured Prevotellaceae bacterium	RUG036
RumenMAG198	0.06397	uncultured Prevotellaceae bacterium	RUG483
RumenMAG276	0.0608863	uncultured Clostridiales bacterium	RUG296
RumenMAG287	0.0595401	uncultured Clostridiales bacterium	RUG381
RumenMAG152	0.0590729	uncultured Bacteroidales bacterium	RUG234
RumenMAG286	0.0585296	uncultured Bacteroidales bacterium	RUG454
RumenMAG015	0.0574684	uncultured Clostridiales bacterium	RUG006
RumenMAG185	0.057418	uncultured Bacteroidales bacterium	RUG061
RumenMAG291	0.0571146	uncultured Clostridiales bacterium	RUG311
RumenMAG222	0.0568238	uncultured Bacteroidales bacterium	RUG184
RumenMAG206	0.055663	uncultured Prevotellaceae bacterium	RUG070
RumenMAG002	0.0552805	uncultured Elusimicrobia bacterium	RUG730
RumenMAG319	0.0550139	uncultured Bacteroidales bacterium	RUG193
RumenMAG056	0.0545429	uncultured Clostridiales bacterium	RUG793
RumenMAG162	0.0531201	uncultured Bacteroidales bacterium	RUG265
RumenMAG183	0.0527446	uncultured Clostridiales bacterium	RUG060
RumenMAG164	0.0526689	uncultured Prevotellaceae bacterium	RUG070
RumenMAG041	0.0521526	uncultured Prevotellaceae bacterium	RUG070
RumenMAG064	0.0508034	uncultured Prevotellaceae bacterium	RUG414
RumenMAG260	0.0500628	uncultured bacterium	RUG334
RumenMAG323	0.0499854	uncultured Lachnospiraceae bacterium	RUG226
RumenMAG094	0.0482346	uncultured Prevotellaceae bacterium	RUG178
RumenMAG049	0.0482314	uncultured Bacteroidales bacterium	RUG528
RumenMAG151	0.0475159	uncultured Lachnospiraceae bacterium	RUG709
RumenMAG050	0.0475143	uncultured Prevotella sp.	RUG419
RumenMAG030	0.0453347	uncultured Lachnospiraceae bacterium	RUG226
RumenMAG101	0.0451679	uncultured Prevotellaceae bacterium	RUG414
RumenMAG098	0.04504	uncultured Prevotellaceae bacterium	RUG376
RumenMAG048	0.0449146	uncultured Prevotellaceae bacterium	RUG569
RumenMAG163	0.0445166	uncultured Lachnospiraceae bacterium	RUG226
RumenMAG067	0.0440069	uncultured Clostridiales bacterium	RUG320
RumenMAG051	0.043686	uncultured Prevotellaceae bacterium	RUG317
RumenMAG029	0.0435851	uncultured Lachnospiraceae bacterium	RUG226
RumenMAG102	0.0434168	uncultured Lentisphaerae bacterium	RUG572
RumenMAG259	0.043331	uncultured Lachnospiraceae bacterium	hRUG896
RumenMAG100	0.0432635	uncultured Prevotellaceae bacterium	RUG571
RumenMAG214	0.0426325	uncultured Lentisphaerae bacterium	RUG572
RumenMAG241	0.0426266	uncultured Prevotellaceae bacterium	RUG070
RumenMAG136	0.0425449	uncultured Lachnospiraceae bacterium	RUG226
RumenMAG006	0.0423596	uncultured Prevotellaceae bacterium	RUG606
RumenMAG026	0.0423567	uncultured Prevotellaceae bacterium	RUG070
RumenMAG068	0.0418311	uncultured Prevotellaceae bacterium	RUG837
RumenMAG131	0.0418188	uncultured Treponema sp.	RUG517
RumenMAG086	0.0412384	uncultured Lachnospiraceae bacterium	RUG226
RumenMAG220	0.0412121	uncultured Clostridiales bacterium	RUG067
RumenMAG299	0.0411453	uncultured Clostridiales bacterium	RUG764
RumenMAG248	0.0409141	uncultured Clostridiales bacterium	RUG821
RumenMAG055	0.040437	uncultured Lachnospiraceae bacterium	RUG584
RumenMAG027	0.0401999	uncultured Elusimicrobia bacterium	RUG730
RumenMAG104	0.0399939	uncultured Prevotellaceae bacterium	RUG070
RumenMAG195	0.0386059	uncultured Lachnospiraceae bacterium	RUG226
RumenMAG173	0.0376051	uncultured Prevotellaceae bacterium	RUG070
RumenMAG023	0.0370129	uncultured Lachnospiraceae bacterium	RUG709
RumenMAG216	0.0364515	uncultured Clostridiales bacterium	RUG764
RumenMAG125	0.035219	uncultured Clostridiales bacterium	RUG128
RumenMAG315	0.0349097	uncultured Clostridiales bacterium	RUG215
RumenMAG243	0.034523	uncultured Clostridiales bacterium	RUG095
RumenMAG215	0.0324022	uncultured bacterium	RUG334
RumenMAG061	0.0313105	uncultured Prevotellaceae bacterium	RUG070
RumenMAG186	0.0311393	uncultured Prevotellaceae bacterium	RUG070
RumenMAG149	0.0309222	uncultured Lachnospiraceae bacterium	RUG226
RumenMAG039	0.030726	uncultured Prevotellaceae bacterium	RUG003
RumenMAG240	0.029879	uncultured bacterium	RUG334
RumenMAG233	0.0290691	uncultured Clostridiales bacterium	RUG311
RumenMAG264	0.0280018	uncultured Lachnospiraceae bacterium	RUG226
RumenMAG175	0.0269486	uncultured bacterium	RUG334
RumenMAG311	0.0266111	uncultured Clostridiales bacterium	RUG006
RumenMAG150	0.0253779	uncultured Clostridiales bacterium	RUG095
RumenMAG196	0.0225161	uncultured bacterium	RUG334

## Sheet: 4941 RUGs
The MUMi value between Rumen MAG and 4941 RUG
Rumen MAG	MUMi value1	4941_4907RUG_annotation	4941_4907RUGs
RumenMAG237	0.956677	Ruminococcus bromii	RUG11468
RumenMAG321	0.945966	Ruminococcus flavefaciens	RUG12734
RumenMAG109	0.921975	Sharpea azabuensis	RUG14671
RumenMAG305	0.920639	uncultured Prevotella sp.	RUG12158
RumenMAG133	0.906045	Ruminococcus flavefaciens	RUG10210
RumenMAG034	0.889786	uncultured Ruminobacter sp.	RUG10248
RumenMAG066	0.834649	uncultured Prevotella sp.	RUG14655
RumenMAG057	0.778319	uncultured Succiniclasticum sp.	RUG12727
RumenMAG268	0.973211	Ruminococcaceae bacterium	RUG12508
RumenMAG160	0.966449	uncultured Prevotellaceae bacterium	RUG10527
RumenMAG251	0.964452	uncultured bacterium	RUG12125
RumenMAG170	0.963186	uncultured Prevotellaceae bacterium	RUG14499
RumenMAG052	0.960881	uncultured Clostridiales bacterium	RUG13050
RumenMAG252	0.960731	uncultured Prevotellaceae bacterium	RUG13516
RumenMAG002	0.958019	Prevotella bryantii	RUG13974
RumenMAG083	0.956655	uncultured Bacteroidia bacterium	RUG13051
RumenMAG187	0.956293	uncultured Lachnospiraceae bacterium	RUG12693
RumenMAG276	0.951751	uncultured Lachnospiraceae bacterium	RUG13148
RumenMAG098	0.946474	uncultured Bacteroidales bacterium	RUG11179
RumenMAG202	0.945419	uncultured Bacteroidia bacterium	RUG11028
RumenMAG188	0.942864	Ruminococcaceae bacterium	RUG13146
RumenMAG306	0.939621	uncultured Clostridiales bacterium	RUG13548
RumenMAG217	0.937537	uncultured bacterium	RUG12247
RumenMAG115	0.937506	Ruminococcaceae bacterium	RUG10774
RumenMAG219	0.93582	uncultured Prevotellaceae bacterium	RUG13483
RumenMAG147	0.934061	uncultured Clostridiales bacterium	RUG10867
RumenMAG074	0.932993	uncultured Clostridiales bacterium	RUG10177
RumenMAG313	0.931707	uncultured Bacteroidales bacterium	RUG11335
RumenMAG136	0.931689	uncultured Butyrivibrio sp.	RUG10859
RumenMAG223	0.929976	Ruminococcaceae bacterium	RUG11397
RumenMAG008	0.928083	uncultured Bacteroidales bacterium	RUG13635
RumenMAG212	0.926424	Ruminococcaceae bacterium	RUG14557
RumenMAG230	0.924188	uncultured Spirochaetales bacterium	RUG13351
RumenMAG286	0.922563	uncultured Bacteroidales bacterium	RUG12502
RumenMAG228	0.921319	uncultured Bacteroidetes bacterium	RUG13520
RumenMAG038	0.917932	uncultured Bacteroidales bacterium	RUG14801
RumenMAG201	0.916511	uncultured Bacteroidales bacterium	RUG10607
RumenMAG127	0.915441	uncultured Spirochaetales bacterium	RUG14151
RumenMAG322	0.915106	uncultured Ruminococcus sp.	RUG10077
RumenMAG234	0.911007	uncultured Bacteroidia bacterium	RUG13719
RumenMAG256	0.910054	Ruminococcus flavefaciens	RUG11186
RumenMAG077	0.909845	uncultured Lachnospiraceae bacterium	RUG11064
RumenMAG155	0.909382	uncultured Ruminococcus sp.	RUG13012
RumenMAG120	0.909176	uncultured Prevotellaceae bacterium	RUG12776
RumenMAG174	0.908165	uncultured Bacteroidales bacterium	RUG13925
RumenMAG072	0.907348	uncultured Lachnospiraceae bacterium	RUG13613
RumenMAG192	0.905446	uncultured Lachnospiraceae bacterium	RUG12652
RumenMAG123	0.90508	uncultured Bacteroidales bacterium	RUG11777
RumenMAG224	0.902136	uncultured Spirochaetales bacterium	RUG13351
RumenMAG119	0.9012	Ruminococcus flavefaciens	RUG10576
RumenMAG247	0.899138	uncultured Ruminococcus sp.	RUG13463
RumenMAG142	0.898547	uncultured Bacteroidales bacterium	RUG13293
RumenMAG118	0.897769	uncultured Succinivibrio sp.	RUG12093
RumenMAG146	0.897752	Erysipelothrix rhusiopathiae	RUG12706
RumenMAG095	0.89736	uncultured Prevotellaceae bacterium	RUG11607
RumenMAG121	0.897225	uncultured Prevotellaceae bacterium	RUG11563
RumenMAG293	0.896598	uncultured Bacteroidales bacterium	RUG10004
RumenMAG103	0.896513	Ruminococcus flavefaciens	RUG13881
RumenMAG221	0.894196	uncultured Bacteroidia bacterium	RUG12258
RumenMAG084	0.893409	uncultured Prevotellaceae bacterium	RUG10279
RumenMAG158	0.892875	uncultured Bacteroidetes bacterium	RUG11097
RumenMAG309	0.892159	uncultured Bacteroidales bacterium	RUG11775
RumenMAG161	0.891005	uncultured Prevotellaceae bacterium	RUG12978
RumenMAG087	0.889486	uncultured Lachnospiraceae bacterium	RUG12342
RumenMAG091	0.889052	uncultured Prevotellaceae bacterium	RUG10402
RumenMAG300	0.888342	uncultured Bacteroidia bacterium	RUG14441
RumenMAG263	0.887858	uncultured Bacteroidales bacterium	RUG10614
RumenMAG125	0.885091	uncultured Lachnospiraceae bacterium	RUG10882
RumenMAG316	0.884256	uncultured Succinivibrio sp.	RUG11094
RumenMAG062	0.883907	Fibrobacter succinogenes	RUG12625
RumenMAG177	0.883879	uncultured Bacteroidia bacterium	RUG13057
RumenMAG310	0.881916	uncultured Ruminococcus sp.	RUG10215
RumenMAG265	0.881832	uncultured Bacteroidales bacterium	RUG10633
RumenMAG135	0.881468	uncultured Prevotellaceae bacterium	RUG10044
RumenMAG041	0.880882	uncultured Prevotellaceae bacterium	RUG12299
RumenMAG020	0.879692	uncultured Prevotellaceae bacterium	RUG10285
RumenMAG145	0.879321	uncultured Ruminococcus sp.	RUG10535
RumenMAG301	0.878735	uncultured Ruminococcus sp.	RUG13311
RumenMAG102	0.878603	uncultured Lachnospiraceae bacterium	RUG13801
RumenMAG017	0.878272	uncultured Prevotella sp.	RUG14357
RumenMAG216	0.871121	uncultured Lachnospiraceae bacterium	RUG12359
RumenMAG208	0.868522	uncultured Bacteroidales bacterium	RUG12371
RumenMAG065	0.86713	uncultured Bacteroidales bacterium	RUG12701
RumenMAG128	0.86638	uncultured Bacteroidetes bacterium	RUG14550
RumenMAG213	0.865623	uncultured Bifidobacteriaceae bacterium	RUG14764
RumenMAG050	0.86502	uncultured Prevotellaceae bacterium	RUG11985
RumenMAG063	0.862598	uncultured Lachnospiraceae bacterium	RUG12872
RumenMAG283	0.860251	uncultured Lachnospiraceae bacterium	RUG14833
RumenMAG093	0.860227	uncultured Bacteroidales bacterium	RUG12782
RumenMAG005	0.859705	uncultured Prevotellaceae bacterium	RUG11288
RumenMAG055	0.859337	uncultured Lachnospiraceae bacterium	RUG14855
RumenMAG261	0.858332	uncultured Prevotellaceae bacterium	RUG10880
RumenMAG011	0.857622	uncultured Prevotellaceae bacterium	RUG10173
RumenMAG079	0.857154	uncultured Prevotellaceae bacterium	RUG10183
RumenMAG058	0.854732	uncultured Bacteroidia bacterium	RUG10886
RumenMAG082	0.85472	uncultured Erysipelotrichaceae bacterium	RUG14074
RumenMAG075	0.853945	uncultured Bacteroidia bacterium	RUG12500
RumenMAG014	0.853294	uncultured Lachnospiraceae bacterium	RUG10030
RumenMAG117	0.852889	uncultured Bacteroidetes bacterium	RUG14550
RumenMAG271	0.851666	uncultured Erysipelotrichaceae bacterium	RUG10642
RumenMAG210	0.8515	uncultured Lachnospiraceae bacterium	RUG11509
RumenMAG250	0.851444	uncultured Prevotellaceae bacterium	RUG14878
RumenMAG130	0.848887	uncultured Lachnospiraceae bacterium	RUG13854
RumenMAG144	0.848652	uncultured Bacteroidetes bacterium	RUG12318
RumenMAG010	0.847617	uncultured Prevotellaceae bacterium	RUG14622
RumenMAG089	0.845682	uncultured Clostridiales bacterium	RUG10532
RumenMAG013	0.84466	uncultured Prevotellaceae bacterium	RUG13120
RumenMAG007	0.844026	uncultured Aeromonadales bacterium	RUG10262
RumenMAG171	0.842483	uncultured Succinivibrio sp.	RUG10654
RumenMAG295	0.841943	uncultured Bacteroidia bacterium	RUG12952
RumenMAG154	0.841685	uncultured Bacteroidales bacterium	RUG12747
RumenMAG004	0.84141	uncultured Prevotellaceae bacterium	RUG12596
RumenMAG324	0.840191	Fibrobacter succinogenes	RUG12518
RumenMAG277	0.839061	uncultured Prevotellaceae bacterium	RUG10724
RumenMAG021	0.838517	uncultured Prevotellaceae bacterium	RUG13543
RumenMAG260	0.8384	uncultured Bacteroidetes bacterium	RUG12506
RumenMAG143	0.837548	Ruminococcaceae bacterium	RUG14578
RumenMAG088	0.836772	uncultured Prevotellaceae bacterium	RUG12192
RumenMAG249	0.835818	uncultured Lachnospiraceae bacterium	RUG14197
RumenMAG179	0.83484	uncultured Bacteroidales bacterium	RUG12062
RumenMAG026	0.834421	uncultured Bacteroidales bacterium	RUG13039
RumenMAG035	0.833404	uncultured Bacteroidia bacterium	RUG13086
RumenMAG110	0.832264	uncultured Prevotellaceae bacterium	RUG11493
RumenMAG036	0.832023	Ruminococcaceae bacterium	RUG13986
RumenMAG231	0.831876	uncultured Bacteroidia bacterium	RUG14504
RumenMAG218	0.831703	uncultured Bacteroidales bacterium	RUG12752
RumenMAG044	0.831408	Ruminococcaceae bacterium	RUG14521
RumenMAG178	0.830543	uncultured Bacteroidales bacterium	RUG12677
RumenMAG122	0.829502	uncultured Bacteroidia bacterium	RUG10439
RumenMAG033	0.82922	uncultured Prevotellaceae bacterium	RUG13524
RumenMAG200	0.828124	uncultured Lachnospiraceae bacterium	RUG11162
RumenMAG024	0.828031	uncultured Prevotellaceae bacterium	RUG14668
RumenMAG108	0.826607	uncultured Bacteroidia bacterium	RUG13565
RumenMAG003	0.825658	uncultured Prevotellaceae bacterium	RUG13814
RumenMAG225	0.825026	uncultured Ruminococcus sp.	RUG10784
RumenMAG090	0.824954	uncultured Prevotellaceae bacterium	RUG10679
RumenMAG189	0.822935	uncultured Bacteroidia bacterium	RUG12415
RumenMAG173	0.821126	uncultured Bacteroidales bacterium	RUG14681
RumenMAG166	0.816747	uncultured Bacteroidia bacterium	RUG13049
RumenMAG009	0.811755	uncultured Prevotellaceae bacterium	RUG11392
RumenMAG043	0.806239	uncultured Bacteroidales bacterium	RUG12522
RumenMAG292	0.805851	uncultured Bacteroidetes bacterium	RUG11592
RumenMAG111	0.805225	uncultured Bacteroidales bacterium	RUG12436
RumenMAG172	0.805086	uncultured Bacteroidales bacterium	RUG12996
RumenMAG244	0.803502	uncultured Prevotellaceae bacterium	RUG12503
RumenMAG318	0.8033	uncultured Lachnospiraceae bacterium	RUG10556
RumenMAG025	0.801762	uncultured Aeromonadales bacterium	RUG13731
RumenMAG232	0.800739	uncultured Erysipelotrichaceae bacterium	RUG13133
RumenMAG273	0.797121	uncultured Bacteroidetes bacterium	RUG14564
RumenMAG163	0.795976	uncultured Butyrivibrio sp.	RUG14388
RumenMAG094	0.794869	uncultured Prevotellaceae bacterium	RUG12886
RumenMAG134	0.790902	uncultured Bacteroidetes bacterium	RUG14458
RumenMAG194	0.78859	uncultured Prevotellaceae bacterium	RUG13113
RumenMAG037	0.78767	uncultured Bacteroidales bacterium	RUG10757
RumenMAG028	0.786664	uncultured Prevotellaceae bacterium	RUG13062
RumenMAG032	0.782498	uncultured Prevotella sp.	RUG12282
RumenMAG001	0.782439	uncultured Prevotellaceae bacterium	RUG11740
RumenMAG242	0.778383	Ruminococcus flavefaciens	RUG10149
RumenMAG061	0.774745	uncultured Bacteroidia bacterium	RUG13712
RumenMAG012	0.769278	uncultured Prevotellaceae bacterium	RUG10369
RumenMAG215	0.766705	uncultured Spirochaetales bacterium	RUG11946
RumenMAG257	0.766527	uncultured Prevotellaceae bacterium	RUG10103
RumenMAG053	0.764525	uncultured Lachnospiraceae bacterium	RUG10561
RumenMAG280	0.762681	uncultured Bacteroidales bacterium	RUG10515
RumenMAG060	0.759647	uncultured Prevotellaceae bacterium	RUG13732
RumenMAG137	0.758865	uncultured Bacteroidales bacterium	RUG12749
RumenMAG105	0.758852	uncultured Coriobacteriaceae bacterium	RUG12200
RumenMAG264	0.755414	uncultured Lachnospiraceae bacterium	RUG11977
RumenMAG126	0.753039	uncultured Bacteroidia bacterium	RUG12952
RumenMAG113	0.75003	uncultured Prevotellaceae bacterium	RUG10103
RumenMAG059	0.747065	uncultured Prevotellaceae bacterium	RUG12758
RumenMAG319	0.74348	uncultured Bacteroidia bacterium	RUG11209
RumenMAG156	0.733657	uncultured Bacteroidales bacterium	RUG11884
RumenMAG245	0.733512	uncultured Prevotellaceae bacterium	RUG12408
RumenMAG099	0.732591	uncultured Bacteroidales bacterium	RUG12967
RumenMAG069	0.732032	uncultured Bacteroidetes bacterium	RUG11640
RumenMAG181	0.731329	uncultured Bacteroidia bacterium	RUG13263
RumenMAG241	0.723588	uncultured Bacteroidales bacterium	RUG12681
RumenMAG046	0.723112	uncultured Prevotellaceae bacterium	RUG12682
RumenMAG298	0.71727	uncultured Prevotellaceae bacterium	RUG12255
RumenMAG015	0.713417	uncultured Lachnospiraceae bacterium	RUG13778
RumenMAG129	0.707252	Fibrobacter succinogenes	RUG10752
RumenMAG067	0.704041	Ruminococcaceae bacterium	RUG12340
RumenMAG148	0.701625	uncultured Bacteroidales bacterium	RUG12643
RumenMAG071	0.691875	uncultured Prevotellaceae bacterium	RUG11018
RumenMAG132	0.677063	uncultured Prevotellaceae bacterium	RUG13967
RumenMAG222	0.670325	uncultured Bacteroidetes bacterium	RUG11139
RumenMAG288	0.666117	uncultured Bacteroidales bacterium	RUG10515
RumenMAG096	0.663786	uncultured Bacteroidia bacterium	RUG12484
RumenMAG243	0.530606	uncultured Clostridiales bacterium	RUG13204
RumenMAG199	0.48514	uncultured Prevotellaceae bacterium	RUG11590
RumenMAG054	0.451554	uncultured Bifidobacteriaceae bacterium	RUG11469
RumenMAG019	0.440803	uncultured Prevotellaceae bacterium	RUG12198
RumenMAG307	0.378668	uncultured Prevotellaceae bacterium	RUG12989
RumenMAG195	0.350727	uncultured Lachnospiraceae bacterium	RUG13912
RumenMAG233	0.337966	uncultured Ruminococcus sp.	RUG13737
RumenMAG042	0.324285	Ruminococcaceae bacterium	RUG12508
RumenMAG107	0.319428	Ruminococcaceae bacterium	RUG11625
RumenMAG016	0.305327	uncultured Prevotellaceae bacterium	RUG13113
RumenMAG315	0.30087	Ruminococcaceae bacterium	RUG11772
RumenMAG040	0.300272	Fibrobacter succinogenes	RUG13981
RumenMAG164	0.255491	uncultured Prevotellaceae bacterium	RUG12299
RumenMAG297	0.253656	uncultured Clostridiales bacterium	RUG11894
RumenMAG238	0.246985	uncultured Bacteroidales bacterium	RUG11936
RumenMAG289	0.244092	uncultured Clostridiales bacterium	RUG10177
RumenMAG023	0.241618	uncultured Lachnospiraceae bacterium	RUG13286
RumenMAG169	0.238859	uncultured Bacteroidales bacterium	RUG10973
RumenMAG258	0.235484	uncultured Bacteroidales bacterium	RUG11775
RumenMAG294	0.232533	uncultured Ruminococcus sp.	RUG13258
RumenMAG191	0.230929	uncultured Prevotellaceae bacterium	RUG10880
RumenMAG048	0.22827	uncultured Bacteroidales bacterium	RUG12572
RumenMAG138	0.2202	uncultured Prevotellaceae bacterium	RUG10402
RumenMAG267	0.214058	uncultured Prevotella sp.	RUG12282
RumenMAG076	0.213607	uncultured Prevotellaceae bacterium	RUG13388
RumenMAG045	0.211418	uncultured Bacteroidia bacterium	RUG13275
RumenMAG167	0.211164	uncultured Prevotellaceae bacterium	RUG10994
RumenMAG282	0.205118	uncultured Clostridium sp.	RUG13060
RumenMAG085	0.201249	Ruminococcus flavefaciens	RUG10210
RumenMAG183	0.200939	uncultured Ruminococcus sp.	RUG13257
RumenMAG185	0.195834	uncultured Bacteroidetes bacterium	RUG12008
RumenMAG184	0.194228	uncultured Ruminococcus sp.	RUG14461
RumenMAG254	0.19089	uncultured Bacteroidales bacterium	RUG12739
RumenMAG051	0.190459	uncultured Bacteroidales bacterium	RUG14251
RumenMAG068	0.184217	uncultured Bacteroidales bacterium	RUG14681
RumenMAG317	0.181858	uncultured Bacteroidia bacterium	RUG14369
RumenMAG112	0.181329	uncultured Prevotellaceae bacterium	RUG11664
RumenMAG159	0.180384	Ruminococcus flavefaciens	RUG10068
RumenMAG165	0.179204	uncultured Prevotellaceae bacterium	RUG10346
RumenMAG236	0.178455	uncultured Clostridiales bacterium	RUG12381
RumenMAG279	0.177341	uncultured Prevotellaceae bacterium	RUG12617
RumenMAG314	0.170884	uncultured Bacteroidia bacterium	RUG14369
RumenMAG022	0.168399	Ruminococcaceae bacterium	RUG13146
RumenMAG080	0.165608	uncultured Bacteroidales bacterium	RUG12766
RumenMAG302	0.164262	uncultured Prevotellaceae bacterium	RUG12989
RumenMAG081	0.163538	uncultured Prevotellaceae bacterium	RUG11337
RumenMAG031	0.159496	uncultured Bacteroidales bacterium	RUG14583
RumenMAG114	0.156076	uncultured Prevotellaceae bacterium	RUG10855
RumenMAG274	0.155272	uncultured Clostridium sp.	RUG13060
RumenMAG275	0.154595	uncultured Prevotellaceae bacterium	RUG12288
RumenMAG039	0.148607	uncultured Bacteroidales bacterium	RUG14106
RumenMAG097	0.147482	uncultured Prevotellaceae bacterium	RUG14572
RumenMAG270	0.146613	uncultured Bacteroidales bacterium	RUG12615
RumenMAG229	0.144343	uncultured Bacteroidales bacterium	RUG14348
RumenMAG124	0.144073	uncultured Prevotellaceae bacterium	RUG10044
RumenMAG235	0.139991	uncultured Prevotellaceae bacterium	RUG13403
RumenMAG246	0.136571	Ruminococcaceae bacterium	RUG10776
RumenMAG106	0.134448	Fibrobacter succinogenes	RUG13435
RumenMAG131	0.133912	uncultured Spirochaetaceae bacterium	RUG13083
RumenMAG104	0.133199	uncultured Bacteroidales bacterium	RUG12572
RumenMAG141	0.132537	uncultured Bacteroidia bacterium	RUG10913
RumenMAG284	0.131527	uncultured Bacteroidia bacterium	RUG14381
RumenMAG303	0.130684	Ruminococcaceae bacterium	RUG11069
RumenMAG214	0.130455	uncultured Lachnospiraceae bacterium	RUG14085
RumenMAG239	0.129586	Ruminococcaceae bacterium	RUG12201
RumenMAG162	0.128916	uncultured Ruminococcus sp.	RUG11145
RumenMAG204	0.128306	uncultured Bacteroidales bacterium	RUG14377
RumenMAG203	0.127474	uncultured Ruminococcus sp.	RUG10008
RumenMAG304	0.12736	Ruminococcaceae bacterium	RUG13324
RumenMAG253	0.12705	uncultured Prevotellaceae bacterium	RUG12526
RumenMAG092	0.125231	uncultured Prevotellaceae bacterium	RUG10346
RumenMAG157	0.122937	uncultured Bacteroidales bacterium	RUG14556
RumenMAG209	0.119857	uncultured Prevotellaceae bacterium	RUG14572
RumenMAG176	0.118924	uncultured Prevotellaceae bacterium	RUG10122
RumenMAG073	0.118441	uncultured Lachnospiraceae bacterium	RUG11091
RumenMAG285	0.118164	uncultured Bacteroidia bacterium	RUG12750
RumenMAG197	0.116057	uncultured Prevotellaceae bacterium	RUG14572
RumenMAG027	0.114408	uncultured Lachnospiraceae bacterium	RUG11977
RumenMAG205	0.113673	uncultured Clostridiales bacterium	RUG13548
RumenMAG269	0.112459	uncultured Clostridium sp.	RUG13060
RumenMAG018	0.108699	uncultured Prevotella sp.	RUG14357
RumenMAG030	0.108274	uncultured Pseudobutyrivibrio sp.	RUG12053
RumenMAG320	0.105404	uncultured Prevotellaceae bacterium	RUG10346
RumenMAG168	0.103976	Ruminococcaceae bacterium	RUG12201
RumenMAG281	0.103463	uncultured bacterium	RUG12268
RumenMAG262	0.100282	uncultured Lachnospiraceae bacterium	RUG13970
RumenMAG116	0.100123	uncultured Methanobacteriaceae archaeon	RUG12825
RumenMAG047	0.0996395	uncultured Bacteroidetes bacterium	RUG13772
RumenMAG226	0.0986428	uncultured bacterium	RUG12405
RumenMAG266	0.0978883	uncultured Clostridiales bacterium	RUG10135
RumenMAG140	0.0968058	uncultured Prevotellaceae bacterium	RUG12181
RumenMAG182	0.0960901	uncultured Clostridiales bacterium	RUG13917
RumenMAG180	0.096089	uncultured Prevotellaceae bacterium	RUG11051
RumenMAG290	0.0959555	Fibrobacter succinogenes	RUG13435
RumenMAG029	0.0931143	uncultured Butyrivibrio sp.	RUG10859
RumenMAG190	0.0927217	uncultured Prevotellaceae bacterium	RUG10775
RumenMAG207	0.0921117	uncultured Clostridium sp.	RUG13060
RumenMAG272	0.0914511	uncultured Prevotellaceae bacterium	RUG12557
RumenMAG296	0.0907153	uncultured Prevotellaceae bacterium	RUG10461
RumenMAG211	0.0906476	uncultured Lachnospiraceae bacterium	RUG10641
RumenMAG078	0.0901574	uncultured Planctomycetes bacterium	RUG10526
RumenMAG227	0.0894097	uncultured Prevotellaceae bacterium	RUG12981
RumenMAG070	0.089215	uncultured Prevotellaceae bacterium	RUG12055
RumenMAG139	0.088573	uncultured Prevotellaceae bacterium	RUG12181
RumenMAG193	0.0792857	uncultured Lachnospiraceae bacterium	RUG10561
RumenMAG278	0.0786347	uncultured Prevotellaceae bacterium	RUG14572
RumenMAG100	0.0781601	uncultured Prevotellaceae bacterium	RUG11337
RumenMAG312	0.0771938	uncultured Prevotellaceae bacterium	RUG12557
RumenMAG153	0.0755674	uncultured Lachnospiraceae bacterium	RUG13378
RumenMAG308	0.0676604	uncultured Prevotella sp.	RUG10107
RumenMAG323	0.0657659	uncultured Butyrivibrio sp.	RUG10859
RumenMAG198	0.0656357	uncultured Bacteroidales bacterium	RUG12229
RumenMAG064	0.0650029	uncultured Prevotellaceae bacterium	RUG11481
RumenMAG149	0.0645168	uncultured Lachnospiraceae bacterium	RUG11977
RumenMAG056	0.0621526	uncultured Erysipelotrichaceae bacterium	RUG14709
RumenMAG152	0.0600726	uncultured Bacteroidia bacterium	RUG11482
RumenMAG291	0.0598741	uncultured Clostridiales bacterium	RUG12343
RumenMAG287	0.0595401	uncultured Lachnospiraceae bacterium	RUG10109
RumenMAG086	0.0587164	uncultured Butyrivibrio sp.	RUG10859
RumenMAG206	0.0565007	uncultured Bacteroidales bacterium	RUG13390
RumenMAG101	0.0540901	uncultured Prevotellaceae bacterium	RUG12262
RumenMAG196	0.0535182	Ruminococcaceae bacterium	RUG12846
RumenMAG255	0.0534396	uncultured Prevotellaceae bacterium	RUG12472
RumenMAG299	0.0495922	uncultured Sarcina sp.	RUG14805
RumenMAG049	0.0493703	uncultured Bacteroidia bacterium	RUG14901
RumenMAG151	0.0485318	uncultured Lachnospiraceae bacterium	RUG12463
RumenMAG006	0.0482157	uncultured Bacteroidales bacterium	RUG14602
RumenMAG248	0.0454689	uncultured Clostridiales bacterium	RUG11819
RumenMAG259	0.0411739	uncultured Sarcina sp.	RUG14805
RumenMAG220	0.0391256	uncultured Clostridiales bacterium	RUG12343
RumenMAG186	0.0322353	uncultured Bacteroidales bacterium	RUG13390
RumenMAG311	0.0312743	uncultured Sarcina sp.	RUG14805
RumenMAG240	0.0306002	uncultured Clostridium sp.	RUG13060
RumenMAG150	0.0302745	uncultured Sarcina sp.	RUG14805
RumenMAG175	0.0245085	uncultured Methanobrevibacter sp.	RUG14427

## Sheet: Combined
The MUMi value between Rumen MAG and 913Genome.			The MUMi value between Rumen MAG and Hungate1000.			The MUMi value between Rumen MAG and 4941RUG.
Rumen MAG	MUMi value1	913Genome	Rumen MAG	MUMi value1	Hungate1000	Rumen MAG	MUMi value1	4941_4907RUG
* The MUMi value > 0.54 in both comparision are highlighted.
RumenMAG237	0.980385	uncultured Clostridiales bacterium	RumenMAG237	0.981722	Ruminococcus_bromii_YE282.assembly	RumenMAG237	0.956677	Ruminococcus bromii
RumenMAG321	0.804723	uncultured Ruminococcus sp.	RumenMAG321	0.952058	Ruminococcus_flavefaciens_MC2020_no.gff.data.assembly	RumenMAG321	0.945966	Ruminococcus flavefaciens
RumenMAG109	0.906094	uncultured Sharpea sp.	RumenMAG109	0.92166	Sharpea_azabuensis_KH2P10.assembly	RumenMAG109	0.921975	Sharpea azabuensis
RumenMAG305	0.847739	uncultured Prevotellaceae bacterium	RumenMAG305	0.916846	Prevotella_sp._BP1-145.assembly	RumenMAG305	0.920639	uncultured Prevotella sp.
RumenMAG133	0.906045	uncultured Ruminococcus sp.	RumenMAG133	0.920373	Ruminococcus_flavefaciens_SAb67.assembly	RumenMAG133	0.906045	Ruminococcus flavefaciens
RumenMAG034	0.889786	uncultured proteobacterium	RumenMAG034	0.968322	Ruminobacter_sp._RM87.assembly	RumenMAG034	0.889786	uncultured Ruminobacter sp.
RumenMAG066	0.657337	uncultured Prevotella sp.	RumenMAG066	0.874903	Prevotella ruminicola ATCC 19189	RumenMAG066	0.834649	uncultured Prevotella sp.
RumenMAG057	0.771658	uncultured Selenomonadales bacterium	RumenMAG057	0.744988	Succiniclasticum_ruminis_DSM11005.assembly	RumenMAG057	0.778319	uncultured Succiniclasticum sp.
RumenMAG160	0.966449	uncultured Prevotellaceae bacterium	RumenMAG160	0.0653792	Prevotella_sp._NE3005.assembly	RumenMAG160	0.966449	uncultured Prevotellaceae bacterium
RumenMAG083	0.951675	uncultured Bacteroidales bacterium	RumenMAG083	0.0408141	Bacteroidales_bacterium_WCE2008_no.gff.data.assembly	RumenMAG083	0.956655	uncultured Bacteroidia bacterium
RumenMAG252	0.944	uncultured Prevotellaceae bacterium	RumenMAG252	0.0540536	Prevotella_sp._NE3005.assembly	RumenMAG252	0.960731	uncultured Prevotellaceae bacterium
RumenMAG074	0.932993	uncultured Clostridiales bacterium	RumenMAG074	0.0935003	Clostridiales_bacterium_WTE2008_no.gff.data.assembly	RumenMAG074	0.932993	uncultured Clostridiales bacterium
RumenMAG188	0.932819	uncultured Clostridiales bacterium	RumenMAG188	0.0379088	Lachnospiraceae_bacterium_NLAE-zl-G231.assembly	RumenMAG188	0.942864	Ruminococcaceae bacterium
RumenMAG223	0.931855	uncultured Clostridiales bacterium	RumenMAG223	0.118737	Prauserella rugosa DSM 43194	RumenMAG223	0.929976	Ruminococcaceae bacterium
RumenMAG202	0.931495	uncultured Bacteroidales bacterium	RumenMAG202	0.0274735	Lachnospiraceae_bacterium_NLAE-zl-G231.assembly	RumenMAG202	0.945419	uncultured Bacteroidia bacterium
RumenMAG170	0.929645	uncultured Prevotellaceae bacterium	RumenMAG170	0.0350828	Prevotella_sp._NE3005.assembly	RumenMAG170	0.963186	uncultured Prevotellaceae bacterium
RumenMAG115	0.929112	uncultured Clostridiales bacterium	RumenMAG115	0.125371	Clostridiales_bacterium_NK3B98.assembly	RumenMAG115	0.937506	Ruminococcaceae bacterium
RumenMAG230	0.923573	uncultured Spirochaetaceae bacterium	RumenMAG230	0.0454708	Prauserella rugosa DSM 43194	RumenMAG230	0.924188	uncultured Spirochaetales bacterium
RumenMAG228	0.916849	uncultured Bacteroidales bacterium	RumenMAG228	0.0289466	Lachnoclostridium_lavalense_NLAE-zl-G277.assembly	RumenMAG228	0.921319	uncultured Bacteroidetes bacterium
RumenMAG147	0.915431	uncultured Clostridiales bacterium	RumenMAG147	0.255881	Clostridiales_bacterium_R-7.assembly	RumenMAG147	0.934061	uncultured Clostridiales bacterium
RumenMAG322	0.915106	uncultured Clostridiales bacterium	RumenMAG322	0.364078	Ruminococcus_sp._FC2018.assembly	RumenMAG322	0.915106	uncultured Ruminococcus sp.
RumenMAG224	0.914223	uncultured Spirochaetaceae bacterium	RumenMAG224	0.0424761	Prauserella rugosa DSM 43194	RumenMAG224	0.902136	uncultured Spirochaetales bacterium
RumenMAG212	0.913951	uncultured Clostridiales bacterium	RumenMAG212	0.0657729	Prauserella rugosa DSM 43194	RumenMAG212	0.926424	Ruminococcaceae bacterium
RumenMAG123	0.9038	uncultured Prevotellaceae bacterium	RumenMAG123	0.0251014	Clostridium_beijerinckii_HUN142.assembly	RumenMAG123	0.90508	uncultured Bacteroidales bacterium
RumenMAG084	0.899681	uncultured Prevotella sp.	RumenMAG084	0.0540421	Prevotella_sp._AGR2160.assembly	RumenMAG084	0.893409	uncultured Prevotellaceae bacterium
RumenMAG187	0.898308	uncultured Clostridiales bacterium	RumenMAG187	0.0486838	Eubacterium_cellulosolvens_LD2006.assembly	RumenMAG187	0.956293	uncultured Lachnospiraceae bacterium
RumenMAG293	0.896598	uncultured Prevotellaceae bacterium	RumenMAG293	0.0453169	Bordetella trematum HR18	RumenMAG293	0.896598	uncultured Bacteroidales bacterium
RumenMAG155	0.896065	uncultured Clostridiales bacterium	RumenMAG155	0.191427	Ruminococcaceae_bacterium_P7.assembly	RumenMAG155	0.909382	uncultured Ruminococcus sp.
RumenMAG118	0.895334	uncultured Succinatimonas sp.	RumenMAG118	0.0771849	Succinivibrio_dextrinosolvens_ACV-10.assembly	RumenMAG118	0.897769	uncultured Succinivibrio sp.
RumenMAG008	0.89199	uncultured Prevotellaceae bacterium	RumenMAG008	0.0499995	Prauserella rugosa DSM 43194	RumenMAG008	0.928083	uncultured Bacteroidales bacterium
RumenMAG038	0.891654	uncultured Prevotellaceae bacterium	RumenMAG038	0.0412328	Clostridium_beijerinckii_HUN142.assembly	RumenMAG038	0.917932	uncultured Bacteroidales bacterium
RumenMAG103	0.889716	uncultured Ruminococcus sp.	RumenMAG103	0.101457	Ruminococcus_flavefaciens_YRD2003.assembly	RumenMAG103	0.896513	Ruminococcus flavefaciens
RumenMAG091	0.889052	uncultured Prevotella sp.	RumenMAG091	0.127885	Prevotella_sp._NE3005.assembly	RumenMAG091	0.889052	uncultured Prevotellaceae bacterium
RumenMAG142	0.888197	uncultured Prevotellaceae bacterium	RumenMAG142	0.0290448	Prevotella_sp._BP1-145.assembly	RumenMAG142	0.898547	uncultured Bacteroidales bacterium
RumenMAG120	0.887207	uncultured Prevotellaceae bacterium	RumenMAG120	0.0492088	Prevotella_sp._NE3005.assembly	RumenMAG120	0.909176	uncultured Prevotellaceae bacterium
RumenMAG072	0.884714	uncultured Lachnospiraceae bacterium	RumenMAG072	0.0442153	Lachnospiraceae_bacterium_NLAE-zl-G231.assembly	RumenMAG072	0.907348	uncultured Lachnospiraceae bacterium
RumenMAG310	0.881916	uncultured Clostridiales bacterium	RumenMAG310	0.110996	Ruminococcus_sp._FC2018.assembly	RumenMAG310	0.881916	uncultured Ruminococcus sp.
RumenMAG135	0.881468	uncultured Prevotellaceae bacterium	RumenMAG135	0.0588354	Prevotella_sp._NE3005.assembly	RumenMAG135	0.881468	uncultured Prevotellaceae bacterium
RumenMAG020	0.879692	uncultured Prevotellaceae bacterium	RumenMAG020	0.0342774	Bacteroides ovatus NLAE-zl-C34	RumenMAG020	0.879692	uncultured Prevotellaceae bacterium
RumenMAG145	0.879321	uncultured Clostridiales bacterium	RumenMAG145	0.0379847	Lachnospiraceae_bacterium_NLAE-zl-G231.assembly	RumenMAG145	0.879321	uncultured Ruminococcus sp.
RumenMAG146	0.868872	uncultured bacterium	RumenMAG146	0.0568085	Clostridium_beijerinckii_HUN142.assembly	RumenMAG146	0.897752	Erysipelothrix rhusiopathiae
RumenMAG255	0.867907	uncultured Prevotellaceae bacterium	RumenMAG255	0.0443559	Prauserella rugosa DSM 43194	RumenMAG255	0.0534396	uncultured Prevotellaceae bacterium
RumenMAG095	0.86658	uncultured Prevotellaceae bacterium	RumenMAG095	0.118274	Prevotella_sp._TF2-5.assembly	RumenMAG095	0.89736	uncultured Prevotellaceae bacterium
RumenMAG065	0.862274	uncultured Prevotellaceae bacterium	RumenMAG065	0.0401825	Prevotella_sp._BP1-145.assembly	RumenMAG065	0.86713	uncultured Bacteroidales bacterium
RumenMAG011	0.857622	uncultured Prevotellaceae bacterium	RumenMAG011	0.0469878	Prevotella_sp._NE3005.assembly	RumenMAG011	0.857622	uncultured Prevotellaceae bacterium
RumenMAG158	0.855334	uncultured Bacteroidales bacterium	RumenMAG158	0.0498502	Prauserella rugosa DSM 43194	RumenMAG158	0.892875	uncultured Bacteroidetes bacterium
RumenMAG014	0.853294	uncultured Clostridiales bacterium	RumenMAG014	0.0765805	Clostridium_beijerinckii_HUN142.assembly	RumenMAG014	0.853294	uncultured Lachnospiraceae bacterium
RumenMAG082	0.850877	uncultured Erysipelotrichaceae bacterium	RumenMAG082	0.0457615	Erysipelotrichaceae_bacterium_NK3D112.assembly	RumenMAG082	0.85472	uncultured Erysipelotrichaceae bacterium
RumenMAG121	0.847039	uncultured Prevotellaceae bacterium	RumenMAG121	0.107616	Prevotella_sp._TC2-28.assembly	RumenMAG121	0.897225	uncultured Prevotellaceae bacterium
RumenMAG089	0.845682	uncultured Clostridiales bacterium	RumenMAG089	0.0451873	Lachnospiraceae_bacterium_NLAE-zl-G231.assembly	RumenMAG089	0.845682	uncultured Clostridiales bacterium
RumenMAG007	0.844026	uncultured proteobacterium	RumenMAG007	0.102676	Ruminobacter_sp._RM87.assembly	RumenMAG007	0.844026	uncultured Aeromonadales bacterium
RumenMAG234	0.843336	uncultured Bacteroidales bacterium	RumenMAG234	0.0284166	Lachnospiraceae_bacterium_NLAE-zl-G231.assembly	RumenMAG234	0.911007	uncultured Bacteroidia bacterium
RumenMAG300	0.842034	uncultured Bacteroidales bacterium	RumenMAG300	0.0306987	Bacteroidales_bacterium_WCE2004_no.gff.data.assembly	RumenMAG300	0.888342	uncultured Bacteroidia bacterium
RumenMAG128	0.838429	uncultured Bacteroidales bacterium	RumenMAG128	0.051917	Prauserella rugosa DSM 43194	RumenMAG128	0.86638	uncultured Bacteroidetes bacterium
RumenMAG013	0.835761	uncultured Prevotellaceae bacterium	RumenMAG013	0.0608796	Prevotella_sp._NE3005.assembly	RumenMAG013	0.84466	uncultured Prevotellaceae bacterium
RumenMAG130	0.830523	uncultured Lachnospiraceae bacterium	RumenMAG130	0.0527607	Lachnospiraceae_bacterium_NK3A20.assembly	RumenMAG130	0.848887	uncultured Lachnospiraceae bacterium
RumenMAG122	0.829502	uncultured Bacteroidales bacterium	RumenMAG122	0.025134	Bacteroides thetaiotaomicron NLAE-zl-C523	RumenMAG122	0.829502	uncultured Bacteroidia bacterium
RumenMAG077	0.826843	uncultured Clostridiales bacterium	RumenMAG077	0.0518461	Lachnospiraceae_bacterium_NLAE-zl-G231.assembly	RumenMAG077	0.909845	uncultured Lachnospiraceae bacterium
RumenMAG251	0.825811	uncultured bacterium	RumenMAG251	0.168669	Clostridium_beijerinckii_HUN142.assembly	RumenMAG251	0.964452	uncultured bacterium
RumenMAG117	0.822769	uncultured Bacteroidales bacterium	RumenMAG117	0.0509656	Prauserella rugosa DSM 43194	RumenMAG117	0.852889	uncultured Bacteroidetes bacterium
RumenMAG079	0.815937	uncultured Prevotella sp.	RumenMAG079	0.0542353	Prevotellaceae_bacterium_KH2P17.assembly	RumenMAG079	0.857154	uncultured Prevotellaceae bacterium
RumenMAG166	0.813993	uncultured Bacteroidales bacterium	RumenMAG166	0.0250818	Bordetella trematum HR18	RumenMAG166	0.816747	uncultured Bacteroidia bacterium
RumenMAG171	0.811528	uncultured proteobacterium	RumenMAG171	0.0428937	Prauserella rugosa DSM 43194	RumenMAG171	0.842483	uncultured Succinivibrio sp.
RumenMAG249	0.80774	uncultured Clostridiales bacterium	RumenMAG249	0.0719454	Clostridium_beijerinckii_HUN142.assembly	RumenMAG249	0.835818	uncultured Lachnospiraceae bacterium
RumenMAG088	0.807258	uncultured Prevotella sp.	RumenMAG088	0.0478404	Prevotella_sp._NE3005.assembly	RumenMAG088	0.836772	uncultured Prevotellaceae bacterium
RumenMAG271	0.804835	uncultured Firmicutes bacterium	RumenMAG271	0.042293	Erysipelotrichaceae_bacterium_NK3D112.assembly	RumenMAG271	0.851666	uncultured Erysipelotrichaceae bacterium
RumenMAG231	0.803705	uncultured Bacteroidales bacterium	RumenMAG231	0.0587317	Bacteroidales_bacterium_WCE2004_no.gff.data.assembly	RumenMAG231	0.831876	uncultured Bacteroidia bacterium
RumenMAG295	0.800998	uncultured Bacteroidales bacterium	RumenMAG295	0.0566251	Bacteroidales_bacterium_WCE2004_no.gff.data.assembly	RumenMAG295	0.841943	uncultured Bacteroidia bacterium
RumenMAG021	0.800701	uncultured Prevotellaceae bacterium	RumenMAG021	0.0599832	Prevotella_sp._BP1-145.assembly	RumenMAG021	0.838517	uncultured Prevotellaceae bacterium
RumenMAG177	0.800187	uncultured Bacteroidales bacterium	RumenMAG177	0.0399987	Bacteroidales_bacterium_WCE2004_no.gff.data.assembly	RumenMAG177	0.883879	uncultured Bacteroidia bacterium
RumenMAG063	0.797755	uncultured Lachnospiraceae bacterium	RumenMAG063	0.0414051	Lachnospiraceae_bacterium_NLAE-zl-G231.assembly	RumenMAG063	0.862598	uncultured Lachnospiraceae bacterium
RumenMAG210	0.792488	uncultured Clostridiales bacterium	RumenMAG210	0.0413457	Lachnoclostridium_lavalense_NLAE-zl-G277.assembly	RumenMAG210	0.8515	uncultured Lachnospiraceae bacterium
RumenMAG144	0.787573	uncultured Bacteroidales bacterium	RumenMAG144	0.0438842	Prauserella rugosa DSM 43194	RumenMAG144	0.848652	uncultured Bacteroidetes bacterium
RumenMAG178	0.785954	uncultured Prevotellaceae bacterium	RumenMAG178	0.0318032	Bacteroides thetaiotaomicron NLAE-zl-G288	RumenMAG178	0.830543	uncultured Bacteroidales bacterium
RumenMAG087	0.781094	uncultured Clostridiales bacterium	RumenMAG087	0.0753961	Clostridium_beijerinckii_HUN142.assembly	RumenMAG087	0.889486	uncultured Lachnospiraceae bacterium
RumenMAG134	0.78063	uncultured Bacteroidales bacterium	RumenMAG134	0.0429535	Prauserella rugosa DSM 43194	RumenMAG134	0.790902	uncultured Bacteroidetes bacterium
RumenMAG033	0.779997	uncultured Prevotella sp.	RumenMAG033	0.104138	Prevotella_sp._NE3005.assembly	RumenMAG033	0.82922	uncultured Prevotellaceae bacterium
RumenMAG242	0.778383	uncultured Ruminococcus sp.	RumenMAG242	0.112569	Ruminococcus_flavefaciens_MA2007.assembly	RumenMAG242	0.778383	Ruminococcus flavefaciens
RumenMAG025	0.770442	uncultured proteobacterium	RumenMAG025	0.0436509	Clostridium_beijerinckii_HUN142.assembly	RumenMAG025	0.801762	uncultured Aeromonadales bacterium
RumenMAG012	0.769278	uncultured Prevotella sp.	RumenMAG012	0.114566	Prevotella_sp._NE3005.assembly	RumenMAG012	0.769278	uncultured Prevotellaceae bacterium
RumenMAG257	0.766527	uncultured Prevotellaceae bacterium	RumenMAG257	0.0451926	Prevotellaceae_bacterium_KH2P17.assembly	RumenMAG257	0.766527	uncultured Prevotellaceae bacterium
RumenMAG265	0.763719	uncultured Prevotellaceae bacterium	RumenMAG265	0.0374834	Prevotella_sp._BP1-145.assembly	RumenMAG265	0.881832	uncultured Bacteroidales bacterium
RumenMAG280	0.762681	uncultured Prevotellaceae bacterium	RumenMAG280	0.0389308	Bacteroides thetaiotaomicron NLAE-zl-G288	RumenMAG280	0.762681	uncultured Bacteroidales bacterium
RumenMAG105	0.754875	uncultured Olsenella sp.	RumenMAG105	0.105286	Olsenella_sp._KH2P3.assembly	RumenMAG105	0.758852	uncultured Coriobacteriaceae bacterium
RumenMAG028	0.751498	uncultured Prevotella sp.	RumenMAG028	0.0661547	Prevotella_sp._NE3005.assembly	RumenMAG028	0.786664	uncultured Prevotellaceae bacterium
RumenMAG113	0.75003	uncultured Prevotellaceae bacterium	RumenMAG113	0.0496547	Prevotellaceae_bacterium_KH2P17.assembly	RumenMAG113	0.75003	uncultured Prevotellaceae bacterium
RumenMAG060	0.736382	uncultured Prevotella sp.	RumenMAG060	0.0527538	Prevotellaceae_bacterium_KH2P17.assembly	RumenMAG060	0.759647	uncultured Prevotellaceae bacterium
RumenMAG137	0.734198	uncultured Bacteroidales bacterium	RumenMAG137	0.0296086	Bacteroides thetaiotaomicron NLAE-zl-G288	RumenMAG137	0.758865	uncultured Bacteroidales bacterium
RumenMAG126	0.731268	uncultured Bacteroidales bacterium	RumenMAG126	0.0566576	Bacteroidales_bacterium_WCE2004_no.gff.data.assembly	RumenMAG126	0.753039	uncultured Bacteroidia bacterium
RumenMAG069	0.722627	uncultured Bacteroidales bacterium	RumenMAG069	0.0409341	Prauserella rugosa DSM 43194	RumenMAG069	0.732032	uncultured Bacteroidetes bacterium
RumenMAG172	0.716233	uncultured Bacteroidales bacterium	RumenMAG172	0.0278878	Prevotella_sp._BP1-145.assembly	RumenMAG172	0.805086	uncultured Bacteroidales bacterium
RumenMAG298	0.715802	uncultured Prevotella sp.	RumenMAG298	0.0411921	Prevotella_sp._KH1P2.assembly	RumenMAG298	0.71727	uncultured Prevotellaceae bacterium
RumenMAG046	0.692479	uncultured Prevotella sp.	RumenMAG046	0.034688	Prevotellaceae_bacterium_KH2P17.assembly	RumenMAG046	0.723112	uncultured Prevotellaceae bacterium
RumenMAG288	0.666117	uncultured Prevotellaceae bacterium	RumenMAG288	0.0400814	Bacteroides thetaiotaomicron NLAE-zl-G288	RumenMAG288	0.666117	uncultured Bacteroidales bacterium
RumenMAG148	0.654762	uncultured Bacteroidales bacterium	RumenMAG148	0.0256991	Bacteroides thetaiotaomicron NLAE-zl-G288	RumenMAG148	0.701625	uncultured Bacteroidales bacterium
RumenMAG099	0.653915	uncultured Bacteroidales bacterium	RumenMAG099	0.0258302	Prevotella_sp._NE3005.assembly	RumenMAG099	0.732591	uncultured Bacteroidales bacterium
RumenMAG245	0.603598	uncultured Prevotellaceae bacterium	RumenMAG245	0.0375827	Prevotella_ruminicola_KHT3.assembly	RumenMAG245	0.733512	uncultured Prevotellaceae bacterium
RumenMAG002	0.0552805	uncultured Elusimicrobia bacterium	RumenMAG002	0.940422	Prevotella bryantii* DSM 11371	RumenMAG002	0.958019	Prevotella bryantii
RumenMAG219	0.13267	uncultured Prevotellaceae bacterium	RumenMAG219	0.952321	Prevotellaceae_bacterium_HUN156_no.gff.data.assembly	RumenMAG219	0.93582	uncultured Prevotellaceae bacterium
RumenMAG136	0.0425449	uncultured Lachnospiraceae bacterium	RumenMAG136	0.928699	Butyrivibrio_hungatei_XBD2006.assembly	RumenMAG136	0.931689	uncultured Butyrivibrio sp.
RumenMAG277	0.130993	uncultured Prevotellaceae bacterium	RumenMAG277	0.886954	Prevotellaceae_bacterium_MN60.assembly	RumenMAG277	0.839061	uncultured Prevotellaceae bacterium
RumenMAG163	0.0445166	uncultured Lachnospiraceae bacterium	RumenMAG163	0.948935	Butyrivibrio_sp._LB2008.assembly	RumenMAG163	0.795976	uncultured Butyrivibrio sp.
RumenMAG268	0.104979	uncultured Clostridiales bacterium	RumenMAG268	0.106209	Ruminococcaceae_bacterium_R-25_no.gff.data.assembly	RumenMAG268	0.973211	Ruminococcaceae bacterium
RumenMAG052	0.103952	uncultured Clostridiales bacterium	RumenMAG052	0.0438921	Lachnospiraceae_bacterium_NLAE-zl-G231.assembly	RumenMAG052	0.960881	uncultured Clostridiales bacterium
RumenMAG276	0.0608863	uncultured Clostridiales bacterium	RumenMAG276	0.0915115	Clostridium_beijerinckii_HUN142.assembly	RumenMAG276	0.951751	uncultured Lachnospiraceae bacterium
RumenMAG098	0.04504	uncultured Prevotellaceae bacterium	RumenMAG098	0.0314504	Bacteroides thetaiotaomicron NLAE-zl-G288	RumenMAG098	0.946474	uncultured Bacteroidales bacterium
RumenMAG306	0.114784	uncultured Clostridiales bacterium	RumenMAG306	0.0900528	Clostridiales_bacterium_WTE2008_no.gff.data.assembly	RumenMAG306	0.939621	uncultured Clostridiales bacterium
RumenMAG217	0.0797473	uncultured bacterium	RumenMAG217	0.0768671	Clostridium_beijerinckii_HUN142.assembly	RumenMAG217	0.937537	uncultured bacterium
RumenMAG313	0.176291	uncultured Prevotellaceae bacterium	RumenMAG313	0.0401158	Prevotella_sp._BP1-148.assembly	RumenMAG313	0.931707	uncultured Bacteroidales bacterium
RumenMAG286	0.0585296	uncultured Bacteroidales bacterium	RumenMAG286	0.0262011	Bacteroides thetaiotaomicron NLAE-zl-C523	RumenMAG286	0.922563	uncultured Bacteroidales bacterium
RumenMAG201	0.18135	uncultured Prevotellaceae bacterium	RumenMAG201	0.0434757	Prevotella_sp._NE3005.assembly	RumenMAG201	0.916511	uncultured Bacteroidales bacterium
RumenMAG127	0.136734	uncultured Spirochaetaceae bacterium	RumenMAG127	0.0300032	Lachnospiraceae_bacterium_NLAE-zl-G231.assembly	RumenMAG127	0.915441	uncultured Spirochaetales bacterium
RumenMAG256	0.365385	uncultured Ruminococcus sp.	RumenMAG256	0.124046	Ruminococcus_flavefaciens_AE3010_no.gff.data.assembly	RumenMAG256	0.910054	Ruminococcus flavefaciens
RumenMAG174	0.0663374	uncultured Prevotellaceae bacterium	RumenMAG174	0.0401587	Prauserella rugosa DSM 43194	RumenMAG174	0.908165	uncultured Bacteroidales bacterium
RumenMAG192	0.0931489	uncultured Clostridiales bacterium	RumenMAG192	0.0496084	Lachnospiraceae_bacterium_NLAE-zl-G231.assembly	RumenMAG192	0.905446	uncultured Lachnospiraceae bacterium
RumenMAG119	0.185729	uncultured Ruminococcus sp.	RumenMAG119	0.159033	Ruminococcus_flavefaciens_MC2020_no.gff.data.assembly	RumenMAG119	0.9012	Ruminococcus flavefaciens
RumenMAG247	0.163095	uncultured Clostridiales bacterium	RumenMAG247	0.10443	Ruminococcus_sp._FC2018.assembly	RumenMAG247	0.899138	uncultured Ruminococcus sp.
RumenMAG221	0.0864822	uncultured Bacteroidales bacterium	RumenMAG221	0.0358164	Bacteroidales_bacterium_WCE2004_no.gff.data.assembly	RumenMAG221	0.894196	uncultured Bacteroidia bacterium
RumenMAG309	0.21267	uncultured Prevotellaceae bacterium	RumenMAG309	0.0313046	Bordetella trematum HR18	RumenMAG309	0.892159	uncultured Bacteroidales bacterium
RumenMAG161	0.131377	uncultured Prevotellaceae bacterium	RumenMAG161	0.0764359	Prevotella_sp._TC2-28.assembly	RumenMAG161	0.891005	uncultured Prevotellaceae bacterium
RumenMAG263	0.190209	uncultured Prevotellaceae bacterium	RumenMAG263	0.0508914	Prauserella rugosa DSM 43194	RumenMAG263	0.887858	uncultured Bacteroidales bacterium
RumenMAG125	0.035219	uncultured Clostridiales bacterium	RumenMAG125	0.0474238	Butyrivibrio_sp._AC2005.assembly	RumenMAG125	0.885091	uncultured Lachnospiraceae bacterium
RumenMAG316	0.482454	uncultured gamma proteobacterium	RumenMAG316	0.0746693	Succinivibrio_dextrinosolvens_22B.assembly	RumenMAG316	0.884256	uncultured Succinivibrio sp.
RumenMAG062	0.29901	uncultured Fibrobacter sp.	RumenMAG062	0.29245	Fibrobacter_succinogenes_HM2_no.gff.data.assembly	RumenMAG062	0.883907	Fibrobacter succinogenes
RumenMAG041	0.0521526	uncultured Prevotellaceae bacterium	RumenMAG041	0.0479245	Prevotella albensis DSM 11370	RumenMAG041	0.880882	uncultured Prevotellaceae bacterium
RumenMAG301	0.145225	uncultured Clostridiales bacterium	RumenMAG301	0.106018	Ruminococcus_sp._FC2018.assembly	RumenMAG301	0.878735	uncultured Ruminococcus sp.
RumenMAG102	0.0434168	uncultured Lentisphaerae bacterium	RumenMAG102	0.0482938	Lachnoclostridium_lavalense_NLAE-zl-G277.assembly	RumenMAG102	0.878603	uncultured Lachnospiraceae bacterium
RumenMAG017	0.146792	uncultured Prevotella sp.	RumenMAG017	0.151705	Prevotella_sp._NE3005.assembly	RumenMAG017	0.878272	uncultured Prevotella sp.
RumenMAG216	0.0364515	uncultured Clostridiales bacterium	RumenMAG216	0.0555346	Lachnospiraceae_bacterium_NLAE-zl-G231.assembly	RumenMAG216	0.871121	uncultured Lachnospiraceae bacterium
RumenMAG208	0.080028	uncultured Prevotellaceae bacterium	RumenMAG208	0.0383619	Bordetella trematum HR18	RumenMAG208	0.868522	uncultured Bacteroidales bacterium
RumenMAG213	0.0687596	uncultured Bifidobacterium sp.	RumenMAG213	0.0738054	Bifidobacterium_sp._AGR2158_no.gff.data.assembly	RumenMAG213	0.865623	uncultured Bifidobacteriaceae bacterium
RumenMAG050	0.0475143	uncultured Prevotella sp.	RumenMAG050	0.0427213	Prevotellaceae_bacterium_KH2P17.assembly	RumenMAG050	0.86502	uncultured Prevotellaceae bacterium
RumenMAG283	0.0907654	uncultured Lachnospiraceae bacterium	RumenMAG283	0.0533236	Lachnospiraceae_bacterium_NLAE-zl-G231.assembly	RumenMAG283	0.860251	uncultured Lachnospiraceae bacterium
RumenMAG093	0.136175	uncultured Prevotellaceae bacterium	RumenMAG093	0.0278164	Bordetella trematum HR18	RumenMAG093	0.860227	uncultured Bacteroidales bacterium
RumenMAG005	0.104193	uncultured Prevotellaceae bacterium	RumenMAG005	0.0453999	Prevotella_sp._NE3005.assembly	RumenMAG005	0.859705	uncultured Prevotellaceae bacterium
RumenMAG055	0.040437	uncultured Lachnospiraceae bacterium	RumenMAG055	0.038599	Lachnospiraceae_bacterium_NLAE-zl-G231.assembly	RumenMAG055	0.859337	uncultured Lachnospiraceae bacterium
RumenMAG261	0.0939245	uncultured Prevotellaceae bacterium	RumenMAG261	0.0916114	Prevotella_sp._NE3005.assembly	RumenMAG261	0.858332	uncultured Prevotellaceae bacterium
RumenMAG058	0.077474	uncultured Bacteroidales bacterium	RumenMAG058	0.068681	Bacteroidales_bacterium_WCE2004_no.gff.data.assembly	RumenMAG058	0.854732	uncultured Bacteroidia bacterium
RumenMAG075	0.0798166	uncultured Bacteroidales bacterium	RumenMAG075	0.0375937	Bacteroidales_bacterium_WCE2004_no.gff.data.assembly	RumenMAG075	0.853945	uncultured Bacteroidia bacterium
RumenMAG250	0.0889727	uncultured Prevotellaceae bacterium	RumenMAG250	0.0414161	Prevotella_sp._NE3005.assembly	RumenMAG250	0.851444	uncultured Prevotellaceae bacterium
RumenMAG010	0.0642721	uncultured Prevotellaceae bacterium	RumenMAG010	0.0418716	Prevotella_sp._NE3005.assembly	RumenMAG010	0.847617	uncultured Prevotellaceae bacterium
RumenMAG154	0.139531	uncultured Prevotellaceae bacterium	RumenMAG154	0.0300722	Clostridium_beijerinckii_HUN142.assembly	RumenMAG154	0.841685	uncultured Bacteroidales bacterium
RumenMAG004	0.0964442	uncultured Prevotellaceae bacterium	RumenMAG004	0.0437464	Prevotella_sp._NE3005.assembly	RumenMAG004	0.84141	uncultured Prevotellaceae bacterium
RumenMAG324	0.205517	uncultured Fibrobacter sp.	RumenMAG324	0.223007	Fibrobacter_succinogenes_HM2_no.gff.data.assembly	RumenMAG324	0.840191	Fibrobacter succinogenes
RumenMAG260	0.0500628	uncultured bacterium	RumenMAG260	0.0724992	Clostridium_beijerinckii_HUN142.assembly	RumenMAG260	0.8384	uncultured Bacteroidetes bacterium
RumenMAG143	0.197672	uncultured Clostridiales bacterium	RumenMAG143	0.187012	Ruminococcaceae_bacterium_R-25_no.gff.data.assembly	RumenMAG143	0.837548	Ruminococcaceae bacterium
RumenMAG179	0.108783	uncultured Prevotellaceae bacterium	RumenMAG179	0.0378486	Bacteroides thetaiotaomicron NLAE-zl-G288	RumenMAG179	0.83484	uncultured Bacteroidales bacterium
RumenMAG026	0.0423567	uncultured Prevotellaceae bacterium	RumenMAG026	0.0323892	Prevotella_ruminicola_KHT3.assembly	RumenMAG026	0.834421	uncultured Bacteroidales bacterium
RumenMAG035	0.13935	uncultured Bacteroidales bacterium	RumenMAG035	0.0304694	Bacteroidales_bacterium_WCE2004_no.gff.data.assembly	RumenMAG035	0.833404	uncultured Bacteroidia bacterium
RumenMAG110	0.0770412	uncultured Prevotellaceae bacterium	RumenMAG110	0.0486163	Prevotella_sp._NE3005.assembly	RumenMAG110	0.832264	uncultured Prevotellaceae bacterium
RumenMAG036	0.172993	uncultured Clostridiales bacterium	RumenMAG036	0.163555	Ruminococcaceae_bacterium_YAD3003.assembly	RumenMAG036	0.832023	Ruminococcaceae bacterium
RumenMAG218	0.270731	uncultured Prevotellaceae bacterium	RumenMAG218	0.0273708	Lachnospiraceae_bacterium_NLAE-zl-G231.assembly	RumenMAG218	0.831703	uncultured Bacteroidales bacterium
RumenMAG044	0.396172	uncultured Clostridiales bacterium	RumenMAG044	0.213736	Ruminococcaceae_bacterium_R-25_no.gff.data.assembly	RumenMAG044	0.831408	Ruminococcaceae bacterium
RumenMAG200	0.0734283	uncultured Lachnospiraceae bacterium	RumenMAG200	0.0599298	Lachnospiraceae_bacterium_NLAE-zl-G231.assembly	RumenMAG200	0.828124	uncultured Lachnospiraceae bacterium
RumenMAG024	0.0690296	uncultured Prevotellaceae bacterium	RumenMAG024	0.0490566	Prevotella_sp._NE3005.assembly	RumenMAG024	0.828031	uncultured Prevotellaceae bacterium
RumenMAG108	0.088448	uncultured Bacteroidales bacterium	RumenMAG108	0.0489825	Bacteroidales_bacterium_WCE2004_no.gff.data.assembly	RumenMAG108	0.826607	uncultured Bacteroidia bacterium
RumenMAG003	0.0966154	uncultured Prevotellaceae bacterium	RumenMAG003	0.0414895	Bacteroidales_bacterium_WCE2004_no.gff.data.assembly	RumenMAG003	0.825658	uncultured Prevotellaceae bacterium
RumenMAG225	0.139901	uncultured Clostridiales bacterium	RumenMAG225	0.036318	Lachnospiraceae_bacterium_NLAE-zl-G231.assembly	RumenMAG225	0.825026	uncultured Ruminococcus sp.
RumenMAG090	0.0844856	uncultured Prevotella sp.	RumenMAG090	0.0897212	Prevotella_sp._NE3005.assembly	RumenMAG090	0.824954	uncultured Prevotellaceae bacterium
RumenMAG189	0.0947905	uncultured Bacteroidales bacterium	RumenMAG189	0.0847113	Bacteroidales_bacterium_WCE2004_no.gff.data.assembly	RumenMAG189	0.822935	uncultured Bacteroidia bacterium
RumenMAG173	0.0376051	uncultured Prevotellaceae bacterium	RumenMAG173	0.0334313	Bacteroides thetaiotaomicron NLAE-zl-G288	RumenMAG173	0.821126	uncultured Bacteroidales bacterium
RumenMAG009	0.126001	uncultured Prevotella sp.	RumenMAG009	0.0550378	Prevotella_sp._NE3005.assembly	RumenMAG009	0.811755	uncultured Prevotellaceae bacterium
RumenMAG043	0.232486	uncultured Prevotellaceae bacterium	RumenMAG043	0.0319685	Prevotella_sp._NE3005.assembly	RumenMAG043	0.806239	uncultured Bacteroidales bacterium
RumenMAG292	0.184544	uncultured Bacteroidales bacterium	RumenMAG292	0.0421385	Prauserella rugosa DSM 43194	RumenMAG292	0.805851	uncultured Bacteroidetes bacterium
RumenMAG111	0.207841	uncultured Prevotellaceae bacterium	RumenMAG111	0.0388332	Bacteroides thetaiotaomicron NLAE-zl-G288	RumenMAG111	0.805225	uncultured Bacteroidales bacterium
RumenMAG244	0.118689	uncultured Prevotellaceae bacterium	RumenMAG244	0.151037	Prevotella_sp._TF2-5.assembly	RumenMAG244	0.803502	uncultured Prevotellaceae bacterium
RumenMAG318	0.0968553	uncultured Lachnospiraceae bacterium	RumenMAG318	0.0430044	Sarcina_sp._DSM_11001.assembly	RumenMAG318	0.8033	uncultured Lachnospiraceae bacterium
RumenMAG232	0.316417	uncultured bacterium	RumenMAG232	0.219416	Clostridium_beijerinckii_HUN142.assembly	RumenMAG232	0.800739	uncultured Erysipelotrichaceae bacterium
RumenMAG273	0.246677	uncultured Bacteroidales bacterium	RumenMAG273	0.0444273	Prauserella rugosa DSM 43194	RumenMAG273	0.797121	uncultured Bacteroidetes bacterium
RumenMAG094	0.0482346	uncultured Prevotellaceae bacterium	RumenMAG094	0.0344611	Prevotella brevis ATCC 19188	RumenMAG094	0.794869	uncultured Prevotellaceae bacterium
RumenMAG194	0.0978954	uncultured Prevotellaceae bacterium	RumenMAG194	0.0893186	Prevotella_sp._NE3005.assembly	RumenMAG194	0.78859	uncultured Prevotellaceae bacterium
RumenMAG037	0.151744	uncultured Prevotellaceae bacterium	RumenMAG037	0.0280343	Clostridium_beijerinckii_HUN142.assembly	RumenMAG037	0.78767	uncultured Bacteroidales bacterium
RumenMAG032	0.411147	uncultured Prevotella sp.	RumenMAG032	0.240879	Prevotella_ruminicola_KHT3.assembly	RumenMAG032	0.782498	uncultured Prevotella sp.
RumenMAG001	0.133791	uncultured Prevotellaceae bacterium	RumenMAG001	0.043171	Prevotella_sp._NE3005.assembly	RumenMAG001	0.782439	uncultured Prevotellaceae bacterium
RumenMAG061	0.0313105	uncultured Prevotellaceae bacterium	RumenMAG061	0.0368021	Clostridium_beijerinckii_HUN142.assembly	RumenMAG061	0.774745	uncultured Bacteroidia bacterium
RumenMAG215	0.0324022	uncultured bacterium	RumenMAG215	0.0379524	Lachnospiraceae_bacterium_NLAE-zl-G231.assembly	RumenMAG215	0.766705	uncultured Spirochaetales bacterium
RumenMAG053	0.070776	uncultured Clostridiales bacterium	RumenMAG053	0.219562	Lachnospiraceae_bacterium_AC2031_no.gff.data.assembly	RumenMAG053	0.764525	uncultured Lachnospiraceae bacterium
RumenMAG264	0.0280018	uncultured Lachnospiraceae bacterium	RumenMAG264	0.0429071	Lachnospiraceae_bacterium_NLAE-zl-G231.assembly	RumenMAG264	0.755414	uncultured Lachnospiraceae bacterium
RumenMAG059	0.110094	uncultured Prevotellaceae bacterium	RumenMAG059	0.12486	Prevotella_sp._TC2-28.assembly	RumenMAG059	0.747065	uncultured Prevotellaceae bacterium
RumenMAG319	0.0550139	uncultured Bacteroidales bacterium	RumenMAG319	0.0430248	Bacteroidales_bacterium_WCE2004_no.gff.data.assembly	RumenMAG319	0.74348	uncultured Bacteroidia bacterium
RumenMAG156	0.277124	uncultured Prevotellaceae bacterium	RumenMAG156	0.043268	Prevotella brevis ATCC 19188	RumenMAG156	0.733657	uncultured Bacteroidales bacterium
RumenMAG181	0.0955442	uncultured Bacteroidales bacterium	RumenMAG181	0.0954045	Bacteroidales_bacterium_WCE2004_no.gff.data.assembly	RumenMAG181	0.731329	uncultured Bacteroidia bacterium
RumenMAG241	0.0426266	uncultured Prevotellaceae bacterium	RumenMAG241	0.0378316	Prevotella_sp._BP1-145.assembly	RumenMAG241	0.723588	uncultured Bacteroidales bacterium
RumenMAG015	0.0574684	uncultured Clostridiales bacterium	RumenMAG015	0.0353	Lachnospiraceae_bacterium_NLAE-zl-G231.assembly	RumenMAG015	0.713417	uncultured Lachnospiraceae bacterium
RumenMAG129	0.106687	uncultured Fibrobacter sp.	RumenMAG129	0.0842603	Fibrobacter_succinogenes_HM2_no.gff.data.assembly	RumenMAG129	0.707252	Fibrobacter succinogenes
RumenMAG067	0.0440069	uncultured Clostridiales bacterium	RumenMAG067	0.0437449	Lachnospiraceae_bacterium_NLAE-zl-G231.assembly	RumenMAG067	0.704041	Ruminococcaceae bacterium
RumenMAG071	0.0971637	uncultured Prevotellaceae bacterium	RumenMAG071	0.107352	Prevotella_sp._TC2-28.assembly	RumenMAG071	0.691875	uncultured Prevotellaceae bacterium
RumenMAG132	0.100753	uncultured Prevotellaceae bacterium	RumenMAG132	0.0693969	Prevotella_sp._NE3005.assembly	RumenMAG132	0.677063	uncultured Prevotellaceae bacterium
RumenMAG222	0.0568238	uncultured Bacteroidales bacterium	RumenMAG222	0.0271768	Prauserella rugosa DSM 43194	RumenMAG222	0.670325	uncultured Bacteroidetes bacterium
RumenMAG096	0.208965	uncultured Bacteroidales bacterium	RumenMAG096	0.0397419	Bacteroidales_bacterium_WCE2004_no.gff.data.assembly	RumenMAG096	0.663786	uncultured Bacteroidia bacterium
RumenMAG304	0.100777	uncultured Clostridiales bacterium	RumenMAG304	0.955869	Ruminococcaceae_bacterium_YAD3003.assembly	RumenMAG304	0.12736	Ruminococcaceae bacterium
RumenMAG018	0.101305	uncultured Prevotella sp.	RumenMAG018	0.938943	Prevotella_ruminicola_AR32_no.gff.data.assembly	RumenMAG018	0.108699	uncultured Prevotella sp.
RumenMAG159	0.180384	uncultured Ruminococcus sp.	RumenMAG159	0.93489	Ruminococcus_flavefaciens_YAD2003.assembly	RumenMAG159	0.180384	Ruminococcus flavefaciens
RumenMAG049	0.0482314	uncultured Bacteroidales bacterium	RumenMAG049	0.910269	Bacteroidales_bacterium_WCE2008_no.gff.data.assembly	RumenMAG049	0.0493703	uncultured Bacteroidia bacterium
RumenMAG030	0.0453347	uncultured Lachnospiraceae bacterium	RumenMAG030	0.904964	Pseudobutyrivibrio_sp._NOR37_no.gff.data.assembly	RumenMAG030	0.108274	uncultured Pseudobutyrivibrio sp.
RumenMAG139	0.0878731	uncultured Prevotella sp.	RumenMAG139	0.904186	Prevotella_sp._TC2-24_no.gff.data.assembly	RumenMAG139	0.088573	uncultured Prevotellaceae bacterium
RumenMAG308	0.0676604	uncultured Prevotella sp.	RumenMAG308	0.899807	Prevotella_sp._TC2-24_no.gff.data.assembly	RumenMAG308	0.0676604	uncultured Prevotella sp.
RumenMAG183	0.0527446	uncultured Clostridiales bacterium	RumenMAG183	0.897316	Ruminococcus_sp._NK3A76_no.gff.data.assembly	RumenMAG183	0.200939	uncultured Ruminococcus sp.
RumenMAG220	0.0412121	uncultured Clostridiales bacterium	RumenMAG220	0.887579	Eubacterium_sp._AB3007_no.gff.data.assembly	RumenMAG220	0.0391256	uncultured Clostridiales bacterium
RumenMAG259	0.043331	uncultured Lachnospiraceae bacterium	RumenMAG259	0.883681	Eubacterium cellulosolvens 6	RumenMAG259	0.0411739	uncultured Sarcina sp.
RumenMAG056	0.0545429	uncultured Clostridiales bacterium	RumenMAG056	0.79877	Lachnospiraceae_bacterium_NC2008.assembly	RumenMAG056	0.0621526	uncultured Erysipelotrichaceae bacterium
RumenMAG303	0.127925	uncultured Clostridiales bacterium	RumenMAG303	0.436082	Ruminococcaceae_bacterium_KHP2_no.gff.data.assembly	RumenMAG303	0.130684	Ruminococcaceae bacterium
RumenMAG267	0.205345	uncultured Prevotella sp.	RumenMAG267	0.265673	Prevotella_ruminicola_KHT3.assembly	RumenMAG267	0.214058	uncultured Prevotella sp.
RumenMAG246	0.131897	uncultured Clostridiales bacterium	RumenMAG246	0.252132	Ruminococcaceae_bacterium_AE2021_no.gff.data.assembly	RumenMAG246	0.136571	Ruminococcaceae bacterium
RumenMAG282	0.178841	uncultured Clostridiales bacterium	RumenMAG282	0.24385	Clostridium_beijerinckii_HUN142.assembly	RumenMAG282	0.205118	uncultured Clostridium sp.
RumenMAG211	0.0656061	uncultured Lachnospiraceae bacterium	RumenMAG211	0.239029	Lachnospiraceae_bacterium_AC2028_no.gff.data.assembly	RumenMAG211	0.0906476	uncultured Lachnospiraceae bacterium
RumenMAG085	0.201249	uncultured Ruminococcus sp.	RumenMAG085	0.218878	Ruminococcus_flavefaciens_SAb67.assembly	RumenMAG085	0.201249	Ruminococcus flavefaciens
RumenMAG029	0.0435851	uncultured Lachnospiraceae bacterium	RumenMAG029	0.213466	Butyrivibrio_sp._INlla21.assembly	RumenMAG029	0.0931143	uncultured Butyrivibrio sp.
RumenMAG236	0.143127	uncultured Clostridiales bacterium	RumenMAG236	0.204312	Clostridium_beijerinckii_HUN142.assembly	RumenMAG236	0.178455	uncultured Clostridiales bacterium
RumenMAG274	0.134818	uncultured Clostridiales bacterium	RumenMAG274	0.192645	Clostridium_beijerinckii_HUN142.assembly	RumenMAG274	0.155272	uncultured Clostridium sp.
RumenMAG175	0.0269486	uncultured bacterium	RumenMAG175	0.153041	Acinetobacter sp. HR7	RumenMAG175	0.0245085	uncultured Methanobrevibacter sp.
RumenMAG269	0.0976177	uncultured Clostridiales bacterium	RumenMAG269	0.14227	Clostridium_beijerinckii_HUN142.assembly	RumenMAG269	0.112459	uncultured Clostridium sp.
RumenMAG199	0.0983955	uncultured Prevotellaceae bacterium	RumenMAG199	0.13492	Prevotella_sp._TC2-28.assembly	RumenMAG199	0.48514	uncultured Prevotellaceae bacterium
RumenMAG107	0.127372	uncultured Clostridiales bacterium	RumenMAG107	0.134038	Ruminococcaceae_bacterium_R-25_no.gff.data.assembly	RumenMAG107	0.319428	Ruminococcaceae bacterium
RumenMAG138	0.2202	uncultured Prevotella sp.	RumenMAG138	0.124566	Prevotella_sp._NE3005.assembly	RumenMAG138	0.2202	uncultured Prevotellaceae bacterium
RumenMAG076	0.0910446	uncultured Prevotellaceae bacterium	RumenMAG076	0.119243	Prevotella_sp._BP1-145.assembly	RumenMAG076	0.213607	uncultured Prevotellaceae bacterium
RumenMAG207	0.0855412	uncultured Elusimicrobia bacterium	RumenMAG207	0.118008	Clostridium_beijerinckii_HUN142.assembly	RumenMAG207	0.0921117	uncultured Clostridium sp.
RumenMAG042	0.115249	uncultured Clostridiales bacterium	RumenMAG042	0.116983	Ruminococcaceae_bacterium_R-25_no.gff.data.assembly	RumenMAG042	0.324285	Ruminococcaceae bacterium
RumenMAG169	0.23446	uncultured Prevotellaceae bacterium	RumenMAG169	0.11621	Prevotellaceae_bacterium_HUN156_no.gff.data.assembly	RumenMAG169	0.238859	uncultured Bacteroidales bacterium
RumenMAG165	0.179204	uncultured Prevotellaceae bacterium	RumenMAG165	0.114844	Prevotella_sp._NE3005.assembly	RumenMAG165	0.179204	uncultured Prevotellaceae bacterium
RumenMAG239	0.103619	uncultured Clostridiales bacterium	RumenMAG239	0.109549	Ruminococcaceae_bacterium_R-25_no.gff.data.assembly	RumenMAG239	0.129586	Ruminococcaceae bacterium
RumenMAG323	0.0499854	uncultured Lachnospiraceae bacterium	RumenMAG323	0.109312	Butyrivibrio_sp._VCB2006.assembly	RumenMAG323	0.0657659	uncultured Butyrivibrio sp.
RumenMAG307	0.114316	uncultured Prevotellaceae bacterium	RumenMAG307	0.108932	Prevotella_sp._NE3005.assembly	RumenMAG307	0.378668	uncultured Prevotellaceae bacterium
RumenMAG112	0.181242	uncultured Prevotella sp.	RumenMAG112	0.108725	Prevotella_sp._NE3005.assembly	RumenMAG112	0.181329	uncultured Prevotellaceae bacterium
RumenMAG226	0.0989722	uncultured Lentisphaerae bacterium	RumenMAG226	0.104069	Prauserella rugosa DSM 43194	RumenMAG226	0.0986428	uncultured bacterium
RumenMAG116	0.0973612	uncultured Methanosphaera sp.	RumenMAG116	0.103992	Clostridium_beijerinckii_HUN142.assembly	RumenMAG116	0.100123	uncultured Methanobacteriaceae archaeon
RumenMAG016	0.112169	uncultured Prevotellaceae bacterium	RumenMAG016	0.100362	Prevotella_sp._NE3005.assembly	RumenMAG016	0.305327	uncultured Prevotellaceae bacterium
RumenMAG086	0.0412384	uncultured Lachnospiraceae bacterium	RumenMAG086	0.0996669	Butyrivibrio_sp._VCB2006.assembly	RumenMAG086	0.0587164	uncultured Butyrivibrio sp.
RumenMAG266	0.0978883	uncultured Clostridiales bacterium	RumenMAG266	0.0967091	Clostridiales_bacterium_WTE2008_no.gff.data.assembly	RumenMAG266	0.0978883	uncultured Clostridiales bacterium
RumenMAG320	0.105404	uncultured Prevotellaceae bacterium	RumenMAG320	0.0943622	Prevotella_sp._NE3005.assembly	RumenMAG320	0.105404	uncultured Prevotellaceae bacterium
RumenMAG040	0.299716	uncultured Fibrobacter sp.	RumenMAG040	0.093327	Fibrobacter succinogenes S85	RumenMAG040	0.300272	Fibrobacter succinogenes
RumenMAG193	0.0727012	uncultured Clostridiales bacterium	RumenMAG193	0.0929616	Lachnospiraceae_bacterium_LC2019.assembly	RumenMAG193	0.0792857	uncultured Lachnospiraceae bacterium
RumenMAG114	0.149188	uncultured Prevotellaceae bacterium	RumenMAG114	0.0926953	Prevotella_sp._NE3005.assembly	RumenMAG114	0.156076	uncultured Prevotellaceae bacterium
RumenMAG281	0.0869662	uncultured bacterium	RumenMAG281	0.0925664	Clostridium_beijerinckii_HUN142.assembly	RumenMAG281	0.103463	uncultured bacterium
RumenMAG294	0.169177	uncultured Clostridiales bacterium	RumenMAG294	0.0904403	Ruminococcus_sp._FC2018.assembly	RumenMAG294	0.232533	uncultured Ruminococcus sp.
RumenMAG205	0.111256	uncultured Clostridiales bacterium	RumenMAG205	0.0888855	Clostridiales_bacterium_WTE2008_no.gff.data.assembly	RumenMAG205	0.113673	uncultured Clostridiales bacterium
RumenMAG191	0.0990585	uncultured Prevotellaceae bacterium	RumenMAG191	0.0884563	Prevotella_sp._NE3005.assembly	RumenMAG191	0.230929	uncultured Prevotellaceae bacterium
RumenMAG140	0.0956211	uncultured Prevotellaceae bacterium	RumenMAG140	0.0883218	Prevotella_sp._NE3005.assembly	RumenMAG140	0.0968058	uncultured Prevotellaceae bacterium
RumenMAG106	0.102502	uncultured Fibrobacter sp.	RumenMAG106	0.0855303	Fibrobacter succinogenes S85	RumenMAG106	0.134448	Fibrobacter succinogenes
RumenMAG302	0.0951733	uncultured Prevotellaceae bacterium	RumenMAG302	0.084553	Prevotella_sp._NE3005.assembly	RumenMAG302	0.164262	uncultured Prevotellaceae bacterium
RumenMAG168	0.07379	uncultured Clostridiales bacterium	RumenMAG168	0.0825746	Ruminococcaceae_bacterium_AB4001.assembly	RumenMAG168	0.103976	Ruminococcaceae bacterium
RumenMAG227	0.0866774	uncultured Prevotella sp.	RumenMAG227	0.0825081	Prevotella_sp._NE3005.assembly	RumenMAG227	0.0894097	uncultured Prevotellaceae bacterium
RumenMAG167	0.13679	uncultured Prevotellaceae bacterium	RumenMAG167	0.0824403	Prevotella_sp._TC2-28.assembly	RumenMAG167	0.211164	uncultured Prevotellaceae bacterium
RumenMAG197	0.101077	uncultured Prevotellaceae bacterium	RumenMAG197	0.0801303	Prevotella_sp._NE3005.assembly	RumenMAG197	0.116057	uncultured Prevotellaceae bacterium
RumenMAG296	0.0907153	uncultured Prevotella sp.	RumenMAG296	0.0798728	Prevotella_sp._NE3005.assembly	RumenMAG296	0.0907153	uncultured Prevotellaceae bacterium
RumenMAG289	0.244092	uncultured Clostridiales bacterium	RumenMAG289	0.0798598	Clostridiales_bacterium_WTE2008_no.gff.data.assembly	RumenMAG289	0.244092	uncultured Clostridiales bacterium
RumenMAG209	0.107331	uncultured Prevotellaceae bacterium	RumenMAG209	0.0782355	Prevotella_sp._BP1-145.assembly	RumenMAG209	0.119857	uncultured Prevotellaceae bacterium
RumenMAG097	0.115194	uncultured Prevotellaceae bacterium	RumenMAG097	0.0773774	Prevotella_sp._NE3005.assembly	RumenMAG097	0.147482	uncultured Prevotellaceae bacterium
RumenMAG287	0.0595401	uncultured Clostridiales bacterium	RumenMAG287	0.0765161	Lachnospiraceae_bacterium_P6B14.assembly	RumenMAG287	0.0595401	uncultured Lachnospiraceae bacterium
RumenMAG297	0.0810875	uncultured Clostridiales bacterium	RumenMAG297	0.0738072	Prauserella rugosa DSM 43194	RumenMAG297	0.253656	uncultured Clostridiales bacterium
RumenMAG180	0.0890698	uncultured Prevotellaceae bacterium	RumenMAG180	0.0737126	Prevotella_sp._TC2-28.assembly	RumenMAG180	0.096089	uncultured Prevotellaceae bacterium
RumenMAG190	0.0896348	uncultured Prevotellaceae bacterium	RumenMAG190	0.0720423	Prevotella_sp._TC2-28.assembly	RumenMAG190	0.0927217	uncultured Prevotellaceae bacterium
RumenMAG045	0.213623	uncultured Bacteroidales bacterium	RumenMAG045	0.0694628	Bacteroidales_bacterium_WCE2004_no.gff.data.assembly	RumenMAG045	0.211418	uncultured Bacteroidia bacterium
RumenMAG278	0.0776918	uncultured Prevotellaceae bacterium	RumenMAG278	0.0680365	Prevotella_sp._NE3005.assembly	RumenMAG278	0.0786347	uncultured Prevotellaceae bacterium
RumenMAG253	0.110308	uncultured Prevotellaceae bacterium	RumenMAG253	0.0672821	Prevotella_sp._NE3005.assembly	RumenMAG253	0.12705	uncultured Prevotellaceae bacterium
RumenMAG081	0.0942607	uncultured Prevotellaceae bacterium	RumenMAG081	0.0669163	Prevotella_sp._NE3005.assembly	RumenMAG081	0.163538	uncultured Prevotellaceae bacterium
RumenMAG285	0.0923221	uncultured Bacteroidales bacterium	RumenMAG285	0.0664074	Bacteroidales_bacterium_WCE2004_no.gff.data.assembly	RumenMAG285	0.118164	uncultured Bacteroidia bacterium
RumenMAG141	0.117226	uncultured Bacteroidales bacterium	RumenMAG141	0.0655969	Bacteroidales_bacterium_WCE2004_no.gff.data.assembly	RumenMAG141	0.132537	uncultured Bacteroidia bacterium
RumenMAG073	0.107261	uncultured Clostridiales bacterium	RumenMAG073	0.0655053	Lachnospiraceae_bacterium_LC2019.assembly	RumenMAG073	0.118441	uncultured Lachnospiraceae bacterium
RumenMAG092	0.125231	uncultured Prevotellaceae bacterium	RumenMAG092	0.0614738	Prevotella_sp._NE3005.assembly	RumenMAG092	0.125231	uncultured Prevotellaceae bacterium
RumenMAG124	0.144073	uncultured Prevotellaceae bacterium	RumenMAG124	0.0609909	Prevotella_sp._NE3005.assembly	RumenMAG124	0.144073	uncultured Prevotellaceae bacterium
RumenMAG151	0.0475159	uncultured Lachnospiraceae bacterium	RumenMAG151	0.0605131	Lachnospiraceae_bacterium_NK4A179.assembly	RumenMAG151	0.0485318	uncultured Lachnospiraceae bacterium
RumenMAG279	0.122638	uncultured Prevotellaceae bacterium	RumenMAG279	0.0604015	Prevotella_sp._BP1-145.assembly	RumenMAG279	0.177341	uncultured Prevotellaceae bacterium
RumenMAG290	0.0687995	uncultured Fibrobacter sp.	RumenMAG290	0.0588517	Fibrobacter_succinogenes_HM2_no.gff.data.assembly	RumenMAG290	0.0959555	Fibrobacter succinogenes
RumenMAG291	0.0571146	uncultured Clostridiales bacterium	RumenMAG291	0.0578243	Lachnoclostridium_lavalense_NLAE-zl-G277.assembly	RumenMAG291	0.0598741	uncultured Clostridiales bacterium
RumenMAG312	0.0732479	uncultured Prevotellaceae bacterium	RumenMAG312	0.056005	Prevotella_sp._NE3005.assembly	RumenMAG312	0.0771938	uncultured Prevotellaceae bacterium
RumenMAG299	0.0411453	uncultured Clostridiales bacterium	RumenMAG299	0.0550788	Lachnospiraceae_bacterium_NLAE-zl-G231.assembly	RumenMAG299	0.0495922	uncultured Sarcina sp.
RumenMAG070	0.0766959	uncultured Prevotellaceae bacterium	RumenMAG070	0.0526096	Prevotella_sp._NE3005.assembly	RumenMAG070	0.089215	uncultured Prevotellaceae bacterium
RumenMAG262	0.0704789	uncultured Lachnospiraceae bacterium	RumenMAG262	0.052134	Lachnospiraceae_bacterium_NLAE-zl-G231.assembly	RumenMAG262	0.100282	uncultured Lachnospiraceae bacterium
RumenMAG153	0.0709598	uncultured Lachnospiraceae bacterium	RumenMAG153	0.051951	Lachnospiraceae_bacterium_NLAE-zl-G231.assembly	RumenMAG153	0.0755674	uncultured Lachnospiraceae bacterium
RumenMAG054	0.344517	uncultured Prevotella sp.	RumenMAG054	0.0519506	Bifidobacterium_sp._AGR2158_no.gff.data.assembly	RumenMAG054	0.451554	uncultured Bifidobacteriaceae bacterium
RumenMAG195	0.0386059	uncultured Lachnospiraceae bacterium	RumenMAG195	0.0511495	Lachnospiraceae_bacterium_NC2008.assembly	RumenMAG195	0.350727	uncultured Lachnospiraceae bacterium
RumenMAG272	0.0907187	uncultured Prevotellaceae bacterium	RumenMAG272	0.0506956	Prevotella_sp._BP1-148.assembly	RumenMAG272	0.0914511	uncultured Prevotellaceae bacterium
RumenMAG214	0.0426325	uncultured Lentisphaerae bacterium	RumenMAG214	0.0504903	Lachnoclostridium_lavalense_NLAE-zl-G277.assembly	RumenMAG214	0.130455	uncultured Lachnospiraceae bacterium
RumenMAG248	0.0409141	uncultured Clostridiales bacterium	RumenMAG248	0.0495253	Lachnospiraceae_bacterium_NLAE-zl-G231.assembly	RumenMAG248	0.0454689	uncultured Clostridiales bacterium
RumenMAG027	0.0401999	uncultured Elusimicrobia bacterium	RumenMAG027	0.0476945	Clostridium_beijerinckii_HUN142.assembly	RumenMAG027	0.114408	uncultured Lachnospiraceae bacterium
RumenMAG164	0.0526689	uncultured Prevotellaceae bacterium	RumenMAG164	0.047296	Prevotella bryantii* DSM 11371	RumenMAG164	0.255491	uncultured Prevotellaceae bacterium
RumenMAG023	0.0370129	uncultured Lachnospiraceae bacterium	RumenMAG023	0.0467943	Lachnospiraceae_bacterium_NLAE-zl-G231.assembly	RumenMAG023	0.241618	uncultured Lachnospiraceae bacterium
RumenMAG176	0.118924	uncultured Prevotellaceae bacterium	RumenMAG176	0.0466504	Prevotella_sp._BP1-145.assembly	RumenMAG176	0.118924	uncultured Prevotellaceae bacterium
RumenMAG203	0.127474	uncultured Clostridiales bacterium	RumenMAG203	0.0459158	Lachnoclostridium_lavalense_NLAE-zl-G277.assembly	RumenMAG203	0.127474	uncultured Ruminococcus sp.
RumenMAG131	0.0418188	uncultured Treponema sp.	RumenMAG131	0.045738	Treponema sp. JC4	RumenMAG131	0.133912	uncultured Spirochaetaceae bacterium
RumenMAG315	0.0349097	uncultured Clostridiales bacterium	RumenMAG315	0.0454221	Lachnospiraceae_bacterium_NLAE-zl-G231.assembly	RumenMAG315	0.30087	Ruminococcaceae bacterium
RumenMAG031	0.120489	uncultured Prevotellaceae bacterium	RumenMAG031	0.045209	Prevotella_sp._NE3005.assembly	RumenMAG031	0.159496	uncultured Bacteroidales bacterium
RumenMAG149	0.0309222	uncultured Lachnospiraceae bacterium	RumenMAG149	0.0444029	Lachnospiraceae_bacterium_NLAE-zl-G231.assembly	RumenMAG149	0.0645168	uncultured Lachnospiraceae bacterium
RumenMAG198	0.06397	uncultured Prevotellaceae bacterium	RumenMAG198	0.0443944	Prevotella_sp._BP1-145.assembly	RumenMAG198	0.0656357	uncultured Bacteroidales bacterium
RumenMAG235	0.139526	uncultured Prevotella sp.	RumenMAG235	0.0418341	Bacteroides thetaiotaomicron NLAE-zl-G288	RumenMAG235	0.139991	uncultured Prevotellaceae bacterium
RumenMAG048	0.0449146	uncultured Prevotellaceae bacterium	RumenMAG048	0.0414373	Prevotella_sp._BP1-145.assembly	RumenMAG048	0.22827	uncultured Bacteroidales bacterium
RumenMAG240	0.029879	uncultured bacterium	RumenMAG240	0.0411943	Clostridium_beijerinckii_HUN142.assembly	RumenMAG240	0.0306002	uncultured Clostridium sp.
RumenMAG243	0.034523	uncultured Clostridiales bacterium	RumenMAG243	0.0394329	Lachnoclostridium_lavalense_NLAE-zl-G277.assembly	RumenMAG243	0.530606	uncultured Clostridiales bacterium
RumenMAG229	0.129874	uncultured Prevotellaceae bacterium	RumenMAG229	0.0383133	Prevotella_sp._NE3005.assembly	RumenMAG229	0.144343	uncultured Bacteroidales bacterium
RumenMAG184	0.162066	uncultured Clostridiales bacterium	RumenMAG184	0.0380366	Lachnospiraceae_bacterium_NLAE-zl-G231.assembly	RumenMAG184	0.194228	uncultured Ruminococcus sp.
RumenMAG275	0.152548	uncultured Prevotellaceae bacterium	RumenMAG275	0.0379538	Prevotella_sp._NE3005.assembly	RumenMAG275	0.154595	uncultured Prevotellaceae bacterium
RumenMAG186	0.0311393	uncultured Prevotellaceae bacterium	RumenMAG186	0.0373274	Clostridium_beijerinckii_HUN142.assembly	RumenMAG186	0.0322353	uncultured Bacteroidales bacterium
RumenMAG068	0.0418311	uncultured Prevotellaceae bacterium	RumenMAG068	0.0371569	Prevotella_ruminicola_D31d_no.gff.data.assembly	RumenMAG068	0.184217	uncultured Bacteroidales bacterium
RumenMAG078	0.0901574	uncultured planctomycete	RumenMAG078	0.0365119	Prauserella rugosa DSM 43194	RumenMAG078	0.0901574	uncultured Planctomycetes bacterium
RumenMAG100	0.0432635	uncultured Prevotellaceae bacterium	RumenMAG100	0.0362566	Prevotella_sp._NE3005.assembly	RumenMAG100	0.0781601	uncultured Prevotellaceae bacterium
RumenMAG051	0.043686	uncultured Prevotellaceae bacterium	RumenMAG051	0.0359453	Prevotella_sp._BP1-145.assembly	RumenMAG051	0.190459	uncultured Bacteroidales bacterium
RumenMAG150	0.0253779	uncultured Clostridiales bacterium	RumenMAG150	0.0358923	Lachnospiraceae_bacterium_NLAE-zl-G231.assembly	RumenMAG150	0.0302745	uncultured Sarcina sp.
RumenMAG022	0.159668	uncultured Clostridiales bacterium	RumenMAG022	0.0357679	Lachnospiraceae_bacterium_NLAE-zl-G231.assembly	RumenMAG022	0.168399	Ruminococcaceae bacterium
RumenMAG101	0.0451679	uncultured Prevotellaceae bacterium	RumenMAG101	0.0356969	Bordetella trematum HR18	RumenMAG101	0.0540901	uncultured Prevotellaceae bacterium
RumenMAG064	0.0508034	uncultured Prevotellaceae bacterium	RumenMAG064	0.0354685	Prauserella rugosa DSM 43194	RumenMAG064	0.0650029	uncultured Prevotellaceae bacterium
RumenMAG254	0.188112	uncultured Prevotellaceae bacterium	RumenMAG254	0.0354076	Prauserella rugosa DSM 43194	RumenMAG254	0.19089	uncultured Bacteroidales bacterium
RumenMAG206	0.055663	uncultured Prevotellaceae bacterium	RumenMAG206	0.0352546	Prevotella_sp._BP1-145.assembly	RumenMAG206	0.0565007	uncultured Bacteroidales bacterium
RumenMAG196	0.0225161	uncultured bacterium	RumenMAG196	0.0334998	Lachnospiraceae_bacterium_NLAE-zl-G231.assembly	RumenMAG196	0.0535182	Ruminococcaceae bacterium
RumenMAG019	0.424319	uncultured Bacteroidales bacterium	RumenMAG019	0.0328218	Prevotellaceae_bacterium_KH2P17.assembly	RumenMAG019	0.440803	uncultured Prevotellaceae bacterium
RumenMAG104	0.0399939	uncultured Prevotellaceae bacterium	RumenMAG104	0.0326532	Prevotella_ruminicola_KHT3.assembly	RumenMAG104	0.133199	uncultured Bacteroidales bacterium
RumenMAG162	0.0531201	uncultured Bacteroidales bacterium	RumenMAG162	0.0323521	Lachnoclostridium_lavalense_NLAE-zl-G277.assembly	RumenMAG162	0.128916	uncultured Ruminococcus sp.
RumenMAG233	0.0290691	uncultured Clostridiales bacterium	RumenMAG233	0.0312859	Lachnospiraceae_bacterium_NLAE-zl-G231.assembly	RumenMAG233	0.337966	uncultured Ruminococcus sp.
RumenMAG047	0.0743026	uncultured Bacteroidales bacterium	RumenMAG047	0.031234	Lachnoclostridium_lavalense_NLAE-zl-G277.assembly	RumenMAG047	0.0996395	uncultured Bacteroidetes bacterium
RumenMAG311	0.0266111	uncultured Clostridiales bacterium	RumenMAG311	0.0309555	Lachnospiraceae_bacterium_NLAE-zl-G231.assembly	RumenMAG311	0.0312743	uncultured Sarcina sp.
RumenMAG258	0.207144	uncultured Prevotellaceae bacterium	RumenMAG258	0.029615	Bordetella trematum HR18	RumenMAG258	0.235484	uncultured Bacteroidales bacterium
RumenMAG080	0.0718666	uncultured Prevotellaceae bacterium	RumenMAG080	0.0289364	Bordetella trematum HR18	RumenMAG080	0.165608	uncultured Bacteroidales bacterium
RumenMAG157	0.0950178	uncultured Prevotellaceae bacterium	RumenMAG157	0.0286679	Bacteroides_thetaiotaomicron_KPPR-3.assembly	RumenMAG157	0.122937	uncultured Bacteroidales bacterium
RumenMAG204	0.118386	uncultured Bacteroidales bacterium	RumenMAG204	0.0283681	Bacteroides thetaiotaomicron NLAE-zl-G288	RumenMAG204	0.128306	uncultured Bacteroidales bacterium
RumenMAG238	0.090284	uncultured Bacteroidales bacterium	RumenMAG238	0.0283152	Bacteroides thetaiotaomicron NLAE-zl-G288	RumenMAG238	0.246985	uncultured Bacteroidales bacterium
RumenMAG006	0.0423596	uncultured Prevotellaceae bacterium	RumenMAG006	0.0282757	Bacteroides thetaiotaomicron NLAE-zl-G288	RumenMAG006	0.0482157	uncultured Bacteroidales bacterium
RumenMAG152	0.0590729	uncultured Bacteroidales bacterium	RumenMAG152	0.0280014	Lachnospiraceae_bacterium_NLAE-zl-G231.assembly	RumenMAG152	0.0600726	uncultured Bacteroidia bacterium
RumenMAG284	0.122206	uncultured Bacteroidales bacterium	RumenMAG284	0.027734	Bacteroidales_bacterium_WCE2004_no.gff.data.assembly	RumenMAG284	0.131527	uncultured Bacteroidia bacterium
RumenMAG182	0.0671957	uncultured Clostridiales bacterium	RumenMAG182	0.0276055	Ruminococcus_sp._YE78.assembly	RumenMAG182	0.0960901	uncultured Clostridiales bacterium
RumenMAG270	0.145079	uncultured Bacteroidales bacterium	RumenMAG270	0.0274357	Bacteroides thetaiotaomicron NLAE-zl-C523	RumenMAG270	0.146613	uncultured Bacteroidales bacterium
RumenMAG039	0.030726	uncultured Prevotellaceae bacterium	RumenMAG039	0.0262688	The_Hungate_1000._A_catalogue_of_reference_genomes_from_the_rumen_microbiome.-_Rumen_Methanol_Enrichment_MEC1_Co-Culture.assembly	RumenMAG039	0.148607	uncultured Bacteroidales bacterium
RumenMAG185	0.057418	uncultured Bacteroidales bacterium	RumenMAG185	0.0258724	Prauserella rugosa DSM 43194	RumenMAG185	0.195834	uncultured Bacteroidetes bacterium
RumenMAG314	0.165236	uncultured Bacteroidales bacterium	RumenMAG314	0.024134	Bacteroides thetaiotaomicron NLAE-zl-C523	RumenMAG314	0.170884	uncultured Bacteroidia bacterium
RumenMAG317	0.178145	uncultured Bacteroidales bacterium	RumenMAG317	0.0240743	Bacteroides thetaiotaomicron NLAE-zl-G288	RumenMAG317	0.181858	uncultured Bacteroidia bacterium
